# Supplementary material for: Use of biological priors enhances understanding of genetic architecture and genomic prediction of complex traits within and between dairy cattle breeds
Source: BMC Genomics. 2017 Aug 10;18:604. doi: 10.1186/s12864-017-4004-z (PMC5553760; doi:10.1186/s12864-017-4004-z)
Supplement: Supplementary file 2 — Results of Post-GWAS and GFBLUP analyses for milk yield within the Holstein (HOL) breed. (XLSX 82 kb) [file 12864_2017_4004_MOESM2_ESM.xlsx]

## Sheet: Sheet1
Table S1. The results of post-GWAS and GFBLUP analyses for milk yield in Holstein population
GO_ID	GO_term	GO_family	P_post_GWASa	NO.SNPfb	gfc	SEgfd	g-fe	SEg-ff	geg	SEgeh	H2f i	rj	Δrk	h2GFBLUPl	h2GBLUPm
GO:0034605	cellular response to heat	response to stimulus	0.015	1517	21.362	4.759	94.262	4.107	241.888	20.1	0.185	0.655	0.02	0.323	0.3178
GO:0042572	retinol metabolic process	metabolic process	0.005	586	19.308	4.883	94.653	4.098	244.779	20.103	0.169	0.655	0.02	0.318
GO:0008285	negative regulation of cell proliferation	biological regulation	0.032	4972	24.309	4.121	92.099	4.175	247.173	20.382	0.209	0.65	0.015	0.32
GO:0040018	positive regulation of multicellular organism growth	biological regulation	0.002	914	12.375	2.963	94.323	4.114	247.402	20.22	0.116	0.65	0.015	0.301
GO:0032496	response to lipopolysaccharide	response to stimulus	0.017	1579	15.936	3.277	94.632	4.143	244.298	20.2	0.144	0.648	0.013	0.312
GO:0000724	double-strand break repair via homologous recombination	cellular process	0.031	1308	30.771	5.654	92.898	4.123	246.307	20.309	0.249	0.646	0.011	0.334
GO:0007283	spermatogenesis	reproduction	0.06	4273	24.446	4.219	92.136	4.147	245.289	20.321	0.21	0.644	0.009	0.322
GO:0006468	protein phosphorylation	metabolic process	0.269	15003	26.518	4.898	96.546	4.343	231.106	20.424	0.215	0.641	0.006	0.347
GO:0045944	positive regulation of transcription from RNA polymerase II promoter	cellular process	0.082	10312	23.5	3.791	92.321	4.322	234.045	20.258	0.203	0.641	0.006	0.331
GO:0006414	translational elongation	cellular process	0.103	593	8.598	3.042	104.482	4.436	236.708	20.921	0.076	0.64	0.005	0.323
GO:0000122	negative regulation of transcription from RNA polymerase II promoter	cellular process	0.069	7958	23.884	3.977	92.954	4.263	238.069	20.312	0.204	0.639	0.004	0.329
GO:0008152	metabolic process	metabolic process	0.084	23775	6.929	2.104	103.001	4.526	232.497	20.762	0.063	0.639	0.004	0.321
GO:0090502	RNA phosphodiester bond hydrolysis, endonucleolytic	cellular process	0.001	735	4.099	1.669	103.026	4.42	245.889	21.143	0.038	0.638	0.003	0.303
GO:0019835	cytolysis	cellular process	0.004	1316	1.508	1.002	107.47	4.464	232.324	20.812	0.014	0.637	0.002	0.319
GO:0030154	cell differentiation	developmental process	0.001	9840	4.014	1.339	100.975	4.41	247.628	21.057	0.038	0.637	0.002	0.298
GO:0034644	cellular response to UV	response to stimulus	0.136	532	0.862	0.746	107.764	4.499	233.079	20.934	0.008	0.637	0.002	0.318
GO:0000226	microtubule cytoskeleton organization	cellular component organization or biogenesis	0.391	1906	0.772	0.633	107.463	4.494	234.8	20.952	0.007	0.636	0.001	0.316
GO:0001933	negative regulation of protein phosphorylation	metabolic process	0.231	1258	0.437	0.421	108.034	4.494	233.092	20.929	0.004	0.636	0.001	0.318
GO:0006006	glucose metabolic process	metabolic process	0.651	891	0.771	0.568	107.89	4.487	231.847	20.864	0.007	0.636	0.001	0.319
GO:0006355	regulation of transcription, DNA-templated	biological regulation	0.198	21784	2.449	1.343	105.67	4.59	235.858	20.991	0.023	0.636	0.001	0.314
GO:0006383	transcription from RNA polymerase III promoter	metabolic process	0.538	352	0.142	0.3	108.424	4.497	232.559	20.928	0.001	0.636	0.001	0.318
GO:0006457	protein folding	cellular process	0.635	3188	0.502	0.568	107.858	4.508	233.804	20.938	0.005	0.636	0.001	0.317
GO:0006665	sphingolipid metabolic process	metabolic process	0.358	718	0.878	0.617	107.838	4.491	231.768	20.886	0.008	0.636	0.001	0.319
GO:0006816	calcium ion transport	localization	0.203	8136	0.804	0.676	107.666	4.503	233.493	20.927	0.007	0.636	0.001	0.317
GO:0006886	intracellular protein transport	localization	0.11	7989	0.236	0.58	108.227	4.529	233.153	20.943	0.002	0.636	0.001	0.317
GO:0007017	microtubule-based process	cellular process	0.017	119	0.48	0.564	108.152	4.499	232.792	20.93	0.004	0.636	0.001	0.318
GO:0007204	positive regulation of cytosolic calcium ion concentration	biological regulation	0.434	3495	0.67	0.573	107.731	4.495	233.878	20.926	0.006	0.636	0.001	0.317
GO:0007565	female pregnancy	reproduction	0.275	1220	0.564	0.46	108.023	4.496	232.069	20.92	0.005	0.636	0.001	0.319
GO:0008584	male gonad development	reproduction	0.026	1468	0.566	0.704	107.879	4.507	233.969	20.954	0.005	0.636	0.001	0.317
GO:0008630	intrinsic apoptotic signaling pathway in response to DNA damage	cellular process	0.374	1035	0.876	0.604	107.927	4.49	230.891	20.875	0.008	0.636	0.001	0.32
GO:0010212	response to ionizing radiation	response to stimulus	0.491	1461	0.125	0.323	108.418	4.498	232.726	20.928	0.001	0.636	0.001	0.318
GO:0016049	cell growth	developmental process	0.094	1054	0.186	0.274	108.232	4.493	233.346	20.932	0.002	0.636	0.001	0.317
GO:0016226	iron-sulfur cluster assembly	cellular component organization or biogenesis	0.675	271	0.417	0.41	107.897	4.496	233.689	20.949	0.004	0.636	0.001	0.317
GO:0019221	cytokine-mediated signaling pathway	response to stimulus	0.016	1891	0.719	0.651	107.96	4.5	232.134	20.897	0.007	0.636	0.001	0.319
GO:0019915	lipid storage	biological regulation	0.121	687	0.421	0.463	107.846	4.495	234.438	20.96	0.004	0.636	0.001	0.316
GO:0030183	B cell differentiation	developmental process	0.148	971	0.413	0.549	108.186	4.497	232.908	20.93	0.004	0.636	0.001	0.318
GO:0032760	positive regulation of tumor necrosis factor production	biological regulation	0.63	830	0.253	0.365	108.411	4.497	232.065	20.919	0.002	0.636	0.001	0.319
GO:0032869	cellular response to insulin stimulus	response to stimulus	0.693	1441	0.207	0.402	108.395	4.498	232.545	20.927	0.002	0.636	0.001	0.318
GO:0034389	lipid particle organization	cellular component organization or biogenesis	0.052	761	0.548	0.554	107.73	4.494	234.738	20.972	0.005	0.636	0.001	0.316
GO:0034976	response to endoplasmic reticulum stress	response to stimulus	0.259	2200	0.359	0.521	108.165	4.508	232.955	20.929	0.003	0.636	0.001	0.318
GO:0042147	retrograde transport, endosome to Golgi	localization	0.074	1448	0.09	0.247	108.398	4.499	233.05	20.94	0.001	0.636	0.001	0.318
GO:0042632	cholesterol homeostasis	biological regulation	0.301	646	0.225	0.358	108.192	4.499	233.422	20.941	0.002	0.636	0.001	0.317
GO:0045600	positive regulation of fat cell differentiation	developmental process	0.172	1529	1.325	0.879	107.476	4.491	232.684	20.905	0.012	0.636	0.001	0.319
GO:0048286	lung alveolus development	developmental process	0.229	547	0.216	0.298	108.268	4.494	233	20.927	0.002	0.636	0.001	0.318
GO:0048468	cell development	developmental process	0.108	731	0.232	0.347	108.106	4.499	233.763	20.949	0.002	0.636	0.001	0.317
GO:0050729	positive regulation of inflammatory response	response to stimulus	0.124	626	0.252	0.355	108.116	4.501	233.606	20.944	0.002	0.636	0.001	0.317
GO:0050821	protein stabilization	biological regulation	0.579	3162	0.457	0.574	108.137	4.505	232.618	20.919	0.004	0.636	0.001	0.318
GO:0051028	mRNA transport	localization	0.238	635	0.524	0.5	107.956	4.494	232.971	20.922	0.005	0.636	0.001	0.318
GO:0051091	positive regulation of sequence-specific DNA binding transcription factor activity	metabolic process	0.469	4271	0.454	0.528	107.895	4.509	233.83	20.948	0.004	0.636	0.001	0.317
GO:0051301	cell division	cellular process	0.36	8241	0.578	0.719	107.865	4.532	233.328	20.943	0.005	0.636	0.001	0.317
GO:0051881	regulation of mitochondrial membrane potential	biological regulation	0.454	988	0.596	0.457	108.126	4.492	231.098	20.892	0.005	0.636	0.001	0.32
GO:0070936	protein K48-linked ubiquitination	metabolic process	0.387	1199	0.251	0.395	108.183	4.504	233.337	20.947	0.002	0.636	0.001	0.317
GO:0097192	extrinsic apoptotic signaling pathway in absence of ligand	response to stimulus	0.478	1881	0.703	0.533	107.838	4.493	232.484	20.908	0.006	0.636	0.001	0.318
GO:0000027	ribosomal large subunit assembly	cellular component organization or biogenesis	0.196	247	0.086	0.348	108.421	4.502	232.992	20.935	0.001	0.635	0	0.318
GO:0000028	ribosomal small subunit assembly	cellular component organization or biogenesis	0.342	244	0	0.225	108.489	4.497	233.014	20.941	0	0.635	0	0.318
GO:0000045	autophagosome assembly	cellular component organization or biogenesis	0.232	1131	0	0.261	108.491	4.501	232.999	20.938	0	0.635	0	0.318
GO:0000082	G1/S transition of mitotic cell cycle	developmental process	0.58	3004	0.081	0.239	108.385	4.5	233.153	20.942	0.001	0.635	0	0.318
GO:0000184	nuclear-transcribed mRNA catabolic process, nonsense-mediated decay	metabolic process	0.459	1182	0.196	0.318	108.247	4.498	233.267	20.938	0.002	0.635	0	0.317
GO:0000186	activation of MAPKK activity	metabolic process	0.635	907	0	0.291	108.493	4.504	232.985	20.943	0	0.635	0	0.318
GO:0000187	activation of MAPK activity	metabolic process	0.255	1097	0.536	0.509	108.08	4.496	232.453	20.917	0.005	0.635	0	0.318
GO:0000209	protein polyubiquitination	metabolic process	0.5	1287	0	0.253	108.493	4.502	232.986	20.939	0	0.635	0	0.318
GO:0000398	mRNA splicing, via spliceosome	metabolic process	0.909	2714	0	0.308	108.485	4.499	233.02	20.94	0	0.635	0	0.318
GO:0000413	protein peptidyl-prolyl isomerization	cellular process	0.552	1158	0	0.317	108.489	4.501	233.008	20.938	0	0.635	0	0.318
GO:0000422	mitophagy	cellular component organization or biogenesis	0.158	1053	0	0.253	108.49	4.5	233.003	20.938	0	0.635	0	0.318
GO:0000462	maturation of SSU-rRNA from tricistronic rRNA transcript (SSU-rRNA, 5.8S rRNA, LSU-rRNA)	metabolic process	0.656	509	0	0.223	108.491	4.496	232.995	20.938	0	0.635	0	0.318
GO:0000902	cell morphogenesis	cellular process	0.709	1513	0	0.32	108.493	4.501	232.976	20.939	0	0.635	0	0.318
GO:0000910	cytokinesis	cellular process	0.76	455	0	0.36	108.489	4.498	233.013	20.952	0	0.635	0	0.318
GO:0001501	skeletal system development	developmental process	0.219	1079	0	0.404	108.488	4.5	232.997	20.938	0	0.635	0	0.318
GO:0001503	ossification	developmental process	0.728	2604	0	0.366	108.496	4.506	232.954	20.939	0	0.635	0	0.318
GO:0001516	prostaglandin biosynthetic process	metabolic process	0.381	1286	0.062	0.203	108.422	4.498	233.037	20.936	0.001	0.635	0	0.318
GO:0001525	angiogenesis	developmental process	0.202	3349	0	0.396	108.494	4.514	232.985	20.938	0	0.635	0	0.318
GO:0001541	ovarian follicle development	developmental process	0.252	257	0	0.168	108.49	4.497	233.012	20.939	0	0.635	0	0.318
GO:0001558	regulation of cell growth	biological regulation	0.777	853	0.02	0.17	108.476	4.497	232.975	20.938	0	0.635	0	0.318
GO:0001570	vasculogenesis	developmental process	0.284	693	0.136	0.263	108.317	4.497	233.172	20.939	0.001	0.635	0	0.317
GO:0001649	osteoblast differentiation	developmental process	0.975	1888	0	0.362	108.497	4.51	232.959	20.944	0	0.635	0	0.318
GO:0001666	response to hypoxia	response to stimulus	0.667	5708	0.002	0.317	108.487	4.507	233.039	20.939	0	0.635	0	0.318
GO:0001701	in utero embryonic development	developmental process	0.419	3160	0	0.32	108.504	4.516	232.936	20.945	0	0.635	0	0.318
GO:0001731	formation of translation preinitiation complex	metabolic process	0.447	438	0.034	0.26	108.453	4.502	233.026	20.939	0	0.635	0	0.318
GO:0001764	neuron migration	developmental process	0.072	4461	0.554	0.609	107.954	4.507	233.263	20.935	0.005	0.635	0	0.317
GO:0001822	kidney development	developmental process	0.663	1192	0.075	0.299	108.377	4.506	233.19	20.945	0.001	0.635	0	0.317
GO:0001843	neural tube closure	developmental process	0.234	895	0	0.501	108.489	4.498	232.999	20.939	0	0.635	0	0.318
GO:0001890	placenta development	developmental process	0.893	887	0.014	0.138	108.485	4.496	232.96	20.941	0	0.635	0	0.318
GO:0001934	positive regulation of protein phosphorylation	biological regulation	0.62	1265	0	0.279	108.494	4.507	232.986	20.941	0	0.635	0	0.318
GO:0001937	negative regulation of endothelial cell proliferation	biological regulation	0.044	531	0	0.307	108.491	4.506	233.002	20.94	0	0.635	0	0.318
GO:0001938	positive regulation of endothelial cell proliferation	biological regulation	0.124	847	0	0.138	108.494	4.5	232.995	20.939	0	0.635	0	0.318
GO:0002088	lens development in camera-type eye	developmental process	0.218	340	0.489	0.615	108.11	4.502	233.036	20.924	0.004	0.635	0	0.318
GO:0002181	cytoplasmic translation	metabolic process	0.254	116	0	0.28	108.489	4.501	233.014	20.94	0	0.635	0	0.318
GO:0002230	positive regulation of defense response to virus by host	response to stimulus	0.802	1552	0	0.279	108.49	4.502	233.008	20.938	0	0.635	0	0.318
GO:0002244	hematopoietic progenitor cell differentiation	developmental process	0.158	810	0.189	0.3	108.169	4.5	233.664	20.952	0.002	0.635	0	0.317
GO:0002250	adaptive immune response	immune system process	0.245	4073	0.119	0.39	108.391	4.504	232.926	20.937	0.001	0.635	0	0.318
GO:0002286	T cell activation involved in immune response	immune system process	0.144	352	0.087	0.171	108.339	4.495	233.298	20.942	0.001	0.635	0	0.317
GO:0002323	natural killer cell activation involved in immune response	immune system process	0.761	83	0	0.288	108.49	4.497	233.012	20.939	0	0.635	0	0.318
GO:0002548	monocyte chemotaxis	response to stimulus	0.335	302	0.109	0.251	108.456	4.496	232.618	20.925	0.001	0.635	0	0.318
GO:0005975	carbohydrate metabolic process	metabolic process	0.408	3288	0	0.397	108.491	4.512	233.005	20.938	0	0.635	0	0.318
GO:0006094	gluconeogenesis	metabolic process	0.657	1054	0.034	0.243	108.484	4.496	232.878	20.944	0	0.635	0	0.318
GO:0006096	glycolytic process	cellular process	0.767	727	0	0.433	108.49	4.5	233.003	20.939	0	0.635	0	0.318
GO:0006099	tricarboxylic acid cycle	developmental process	0.88	1940	0.248	0.456	108.351	4.503	232.502	20.926	0.002	0.635	0	0.318
GO:0006122	mitochondrial electron transport, ubiquinol to cytochrome c	metabolic process	0.794	416	0.007	0.148	108.488	4.496	232.985	20.943	0	0.635	0	0.318
GO:0006182	cGMP biosynthetic process	metabolic process	0.796	651	0	0.191	108.488	4.497	233.021	20.941	0	0.635	0	0.318
GO:0006260	DNA replication	cellular process	0.596	6180	0.981	0.709	107.726	4.494	232.485	20.9	0.009	0.635	0	0.319
GO:0006281	DNA repair	metabolic process	0.625	5149	0	0.396	108.471	4.502	233.095	20.948	0	0.635	0	0.318
GO:0006289	nucleotide-excision repair	response to stimulus	0.533	1238	0	0.403	108.49	4.499	232.989	20.938	0	0.635	0	0.318
GO:0006302	double-strand break repair	response to stimulus	0.49	2755	0.113	0.291	108.41	4.498	232.855	20.933	0.001	0.635	0	0.318
GO:0006310	DNA recombination	metabolic process	0.124	974	0	0.184	108.491	4.497	232.99	20.938	0	0.635	0	0.318
GO:0006334	nucleosome assembly	cellular component organization or biogenesis	0.773	515	0	0.268	108.491	4.5	233.004	20.938	0	0.635	0	0.318
GO:0006351	transcription, DNA-templated	cellular process	0.283	34738	2.913	1.53	105.277	4.634	235.418	20.978	0.027	0.635	0	0.315
GO:0006357	regulation of transcription from RNA polymerase II promoter	metabolic process	0.899	7278	0	0.443	108.505	4.521	232.931	20.938	0	0.635	0	0.318
GO:0006364	rRNA processing	metabolic process	0.112	796	0.888	0.776	107.654	4.508	233.599	20.936	0.008	0.635	0	0.317
GO:0006366	transcription from RNA polymerase II promoter	metabolic process	0.652	3513	0	0.484	108.489	4.514	233.013	20.94	0	0.635	0	0.318
GO:0006397	mRNA processing	cellular process	0.292	4817	0.853	0.649	107.374	4.512	234.158	20.953	0.008	0.635	0	0.316
GO:0006412	translation	metabolic process	0.288	5505	0	0.35	108.493	4.51	232.98	20.94	0	0.635	0	0.318
GO:0006413	translational initiation	metabolic process	0.857	1112	0	0.31	108.488	4.502	233.017	20.939	0	0.635	0	0.318
GO:0006446	regulation of translational initiation	biological regulation	0.686	436	0	0.2	108.49	4.501	233.009	20.939	0	0.635	0	0.318
GO:0006469	negative regulation of protein kinase activity	biological regulation	0.693	1185	0	0.327	108.487	4.5	233.012	20.939	0	0.635	0	0.318
GO:0006470	protein dephosphorylation	metabolic process	0.315	3901	0	0.371	108.486	4.507	233.032	20.94	0	0.635	0	0.318
GO:0006486	protein glycosylation	cellular process	0.713	4032	0	0.313	108.492	4.507	233.007	20.939	0	0.635	0	0.318
GO:0006508	proteolysis	metabolic process	0.527	14299	0.245	0.57	108.262	4.518	232.97	20.936	0.002	0.635	0	0.318
GO:0006511	ubiquitin-dependent protein catabolic process	metabolic process	0.552	3105	0.164	0.455	108.331	4.512	232.98	20.937	0.002	0.635	0	0.318
GO:0006606	protein import into nucleus	localization	0.656	1950	0.009	0.291	108.48	4.503	233.016	20.939	0	0.635	0	0.318
GO:0006629	lipid metabolic process	metabolic process	0.255	2014	0	0.418	108.487	4.502	232.994	20.938	0	0.635	0	0.318
GO:0006631	fatty acid metabolic process	metabolic process	0.898	1294	0	0.34	108.488	4.505	233.019	20.939	0	0.635	0	0.318
GO:0006633	fatty acid biosynthetic process	metabolic process	0.698	2050	0.265	0.381	108.29	4.498	232.601	20.927	0.002	0.635	0	0.318
GO:0006694	steroid biosynthetic process	metabolic process	0.68	666	0	0.291	108.489	4.498	233.01	20.94	0	0.635	0	0.318
GO:0006695	cholesterol biosynthetic process	metabolic process	0.301	645	0	0.23	108.493	4.503	232.995	20.94	0	0.635	0	0.318
GO:0006730	one-carbon metabolic process	metabolic process	0.476	1238	0	0.325	108.492	4.503	232.99	20.938	0	0.635	0	0.318
GO:0006749	glutathione metabolic process	cellular process	0.739	795	0.102	0.362	108.463	4.498	232.746	20.936	0.001	0.635	0	0.318
GO:0006810	transport	localization	0.34	6170	0.884	0.79	107.668	4.516	233.042	20.926	0.008	0.635	0	0.318
GO:0006811	ion transport	localization	0.163	4481	0	0.252	108.466	4.496	233.099	20.944	0	0.635	0	0.318
GO:0006869	lipid transport	localization	0.277	2381	0.18	0.316	108.304	4.497	233.073	20.935	0.002	0.635	0	0.318
GO:0006874	cellular calcium ion homeostasis	biological regulation	0.757	4100	0.279	0.427	108.193	4.502	233.133	20.928	0.003	0.635	0	0.318
GO:0006879	cellular iron ion homeostasis	biological regulation	0.908	1384	0	0.297	108.49	4.503	233.008	20.938	0	0.635	0	0.318
GO:0006887	exocytosis	localization	0.43	4907	0	0.396	108.479	4.505	233.068	20.944	0	0.635	0	0.318
GO:0006888	ER to Golgi vesicle-mediated transport	localization	0.045	1330	0	0.298	108.495	4.51	232.981	20.943	0	0.635	0	0.318
GO:0006890	retrograde vesicle-mediated transport, Golgi to ER	localization	0.933	2116	0.202	0.345	108.294	4.499	232.972	20.934	0.002	0.635	0	0.318
GO:0006891	intra-Golgi vesicle-mediated transport	localization	0.599	1354	0	0.229	108.488	4.5	233.022	20.94	0	0.635	0	0.318
GO:0006897	endocytosis	localization	0.103	5382	0.312	0.506	108.259	4.506	232.613	20.924	0.003	0.635	0	0.318
GO:0006898	receptor-mediated endocytosis	localization	0.967	5608	0	0.474	108.488	4.513	232.994	20.937	0	0.635	0	0.318
GO:0006906	vesicle fusion	cellular component organization or biogenesis	0.339	1801	0	0.307	108.49	4.503	233	20.938	0	0.635	0	0.318
GO:0006914	autophagy	cellular process	0.616	1753	0.04	0.278	108.477	4.497	232.873	20.948	0	0.635	0	0.318
GO:0006915	apoptotic process	developmental process	0.437	10512	0.407	0.692	108.034	4.539	233.258	20.944	0.004	0.635	0	0.317
GO:0006919	activation of cysteine-type endopeptidase activity involved in apoptotic process	biological regulation	0.452	1057	0	0.274	108.49	4.501	233.005	20.938	0	0.635	0	0.318
GO:0006935	chemotaxis	response to stimulus	0.821	1007	0	0.209	108.487	4.499	233.03	20.94	0	0.635	0	0.318
GO:0006953	acute-phase response	response to stimulus	0.469	658	0	0.289	108.488	4.496	233.014	20.942	0	0.635	0	0.318
GO:0006954	inflammatory response	response to stimulus	0.61	4779	0	0.506	108.49	4.523	233.02	20.939	0	0.635	0	0.318
GO:0006955	immune response	immune system process	0.602	4076	0.071	0.39	108.42	4.508	233.014	20.939	0.001	0.635	0	0.318
GO:0006958	complement activation, classical pathway	immune system process	0.006	2428	1.373	0.833	107.573	4.473	231.607	20.823	0.013	0.635	0	0.32
GO:0006959	humoral immune response	immune system process	0.202	797	0	0.286	108.491	4.502	232.998	20.939	0	0.635	0	0.318
GO:0006974	cellular response to DNA damage stimulus	cellular process	0.506	4554	0.465	0.55	108.259	4.5	231.987	20.906	0.004	0.635	0	0.319
GO:0006979	response to oxidative stress	response to stimulus	0.646	4463	0	0.291	108.499	4.506	232.944	20.938	0	0.635	0	0.318
GO:0006986	response to unfolded protein	response to stimulus	0.406	1400	0	0.311	108.493	4.508	232.983	20.944	0	0.635	0	0.318
GO:0006995	cellular response to nitrogen starvation	cellular process	0.28	523	0	0.301	108.491	4.504	233	20.941	0	0.635	0	0.318
GO:0007005	mitochondrion organization	cellular component organization or biogenesis	0.488	1156	0.169	0.354	108.297	4.501	233.239	20.943	0.002	0.635	0	0.317
GO:0007010	cytoskeleton organization	cellular component organization or biogenesis	0.657	3814	0	0.35	108.494	4.504	232.964	20.937	0	0.635	0	0.318
GO:0007015	actin filament organization	cellular component organization or biogenesis	0.833	1474	0	0.437	108.488	4.5	233.002	20.939	0	0.635	0	0.318
GO:0007030	Golgi organization	cellular component organization or biogenesis	0.942	2791	0.219	0.364	108.253	4.501	233.136	20.934	0.002	0.635	0	0.318
GO:0007032	endosome organization	cellular component organization or biogenesis	0.829	1294	0	0.181	108.493	4.499	232.984	20.939	0	0.635	0	0.318
GO:0007049	cell cycle	cellular process	0.078	4934	0	0.427	108.501	4.522	232.952	20.941	0	0.635	0	0.318
GO:0007050	cell cycle arrest	biological regulation	0.309	2374	0	0.284	108.499	4.504	232.938	20.94	0	0.635	0	0.318
GO:0007059	chromosome segregation	developmental process	0.052	740	0.399	0.454	108.055	4.5	233.053	20.927	0.004	0.635	0	0.318
GO:0007067	mitotic nuclear division	cellular component organization or biogenesis	0.948	4923	0	0.451	108.493	4.52	232.996	20.939	0	0.635	0	0.318
GO:0007080	mitotic metaphase plate congression	cellular component organization or biogenesis	0.819	276	0.041	0.186	108.464	4.497	232.93	20.938	0	0.635	0	0.318
GO:0007155	cell adhesion	biological adhesion	0.19	17894	0	0.599	108.516	4.534	232.807	20.935	0	0.635	0	0.318
GO:0007156	homophilic cell adhesion via plasma membrane adhesion molecules	biological adhesion	0.228	9202	0	0.354	108.454	4.498	233.125	20.943	0	0.635	0	0.318
GO:0007160	cell-matrix adhesion	biological adhesion	0.327	1316	0.031	0.272	108.462	4.501	233.005	20.939	0	0.635	0	0.318
GO:0007165	signal transduction	biological regulation	0.249	17103	0	0.92	108.503	4.551	232.81	20.932	0	0.635	0	0.318
GO:0007166	cell surface receptor signaling pathway	biological regulation	0.074	5375	0.041	0.404	108.449	4.506	233.017	20.939	0	0.635	0	0.318
GO:0007169	transmembrane receptor protein tyrosine kinase signaling pathway	biological regulation	0.259	1691	0.126	0.311	108.381	4.499	232.958	20.934	0.001	0.635	0	0.318
GO:0007179	transforming growth factor beta receptor signaling pathway	biological regulation	0.644	1316	0	0.316	108.492	4.506	232.996	20.939	0	0.635	0	0.318
GO:0007186	G-protein coupled receptor signaling pathway	response to stimulus	0.071	9971	0	0.55	108.481	4.518	233.004	20.938	0	0.635	0	0.318
GO:0007200	phospholipase C-activating G-protein coupled receptor signaling pathway	response to stimulus	0.336	2079	0.055	0.268	108.405	4.507	233.18	20.948	0.001	0.635	0	0.317
GO:0007218	neuropeptide signaling pathway	biological regulation	0.104	2572	0.164	0.334	108.402	4.499	232.645	20.931	0.002	0.635	0	0.318
GO:0007219	Notch signaling pathway	biological regulation	0.083	3967	0	0.242	108.506	4.506	232.913	20.942	0	0.635	0	0.318
GO:0007224	smoothened signaling pathway	biological regulation	0.319	1412	0	0.293	108.491	4.5	232.991	20.937	0	0.635	0	0.318
GO:0007229	integrin-mediated signaling pathway	biological regulation	0.179	1936	0	0.314	108.494	4.509	232.979	20.941	0	0.635	0	0.318
GO:0007264	small GTPase mediated signal transduction	biological regulation	0.361	7548	0	0.498	108.506	4.53	232.926	20.939	0	0.635	0	0.318
GO:0007266	Rho protein signal transduction	biological regulation	0.504	587	0	0.315	108.49	4.504	233.01	20.939	0	0.635	0	0.318
GO:0007267	cell-cell signaling	cellular process	0.458	1443	0	0.336	108.485	4.499	233.026	20.942	0	0.635	0	0.318
GO:0007268	synaptic transmission	cellular process	0.268	5388	0.044	0.257	108.448	4.499	233	20.94	0	0.635	0	0.318
GO:0007271	synaptic transmission, cholinergic	developmental process	0.584	192	0	0.366	108.489	4.499	233.011	20.939	0	0.635	0	0.318
GO:0007274	neuromuscular synaptic transmission	cellular process	0.238	468	0.02	0.195	108.484	4.497	232.932	20.941	0	0.635	0	0.318
GO:0007275	multicellular organismal development	developmental process	0.687	7417	0.096	0.392	108.382	4.514	233.086	20.942	0.001	0.635	0	0.318
GO:0007286	spermatid development	reproduction	0.523	676	0.006	0.177	108.484	4.497	233.006	20.94	0	0.635	0	0.318
GO:0007339	binding of sperm to zona pellucida	reproduction	0.637	885	0	0.11	108.491	4.497	233.006	20.939	0	0.635	0	0.318
GO:0007346	regulation of mitotic cell cycle	biological regulation	0.37	1680	0.285	0.452	108.23	4.503	232.902	20.93	0.003	0.635	0	0.318
GO:0007399	nervous system development	developmental process	0.401	5274	0.201	0.391	108.429	4.498	232.303	20.932	0.002	0.635	0	0.319
GO:0007411	axon guidance	developmental process	0.272	4996	0.222	0.395	108.223	4.507	233.225	20.944	0.002	0.635	0	0.317
GO:0007417	central nervous system development	developmental process	0.497	2365	0	0.287	108.496	4.506	232.966	20.94	0	0.635	0	0.318
GO:0007420	brain development	developmental process	0.193	2615	0	0.457	108.491	4.505	232.976	20.937	0	0.635	0	0.318
GO:0007507	heart development	developmental process	0.824	2334	0.608	0.616	107.87	4.505	233.367	20.927	0.006	0.635	0	0.317
GO:0007517	muscle organ development	developmental process	0.783	641	0	0.311	108.491	4.503	232.999	20.939	0	0.635	0	0.318
GO:0007586	digestion	developmental process	0.657	210	0	0.371	108.49	4.506	233.009	20.941	0	0.635	0	0.318
GO:0007596	blood coagulation	response to stimulus	0.563	6388	0.03	0.28	108.453	4.5	233.051	20.94	0	0.635	0	0.318
GO:0007601	visual perception	developmental process	0.165	4150	0	0.454	108.492	4.515	232.991	20.938	0	0.635	0	0.318
GO:0007605	sensory perception of sound	developmental process	0.36	5380	0.099	0.396	108.393	4.508	232.996	20.937	0.001	0.635	0	0.318
GO:0007626	locomotory behavior	behavior	0.834	1115	0	0.223	108.494	4.5	232.972	20.94	0	0.635	0	0.318
GO:0007628	adult walking behavior	behavior	0.171	4045	0.301	0.426	108.169	4.503	233.09	20.938	0.003	0.635	0	0.318
GO:0007631	feeding behavior	behavior	0.218	81	0.099	0.293	108.379	4.502	233.072	20.939	0.001	0.635	0	0.318
GO:0008033	tRNA processing	cellular process	0.196	406	0.058	0.24	108.41	4.501	233.125	20.94	0.001	0.635	0	0.318
GO:0008203	cholesterol metabolic process	metabolic process	0.571	656	13.906	3.926	100.381	4.361	246.69	20.969	0.122	0.635	0	0.317
GO:0008217	regulation of blood pressure	developmental process	0.765	2338	0	0.31	108.485	4.5	233.025	20.94	0	0.635	0	0.318
GO:0008219	cell death	developmental process	0.898	1799	0	0.36	108.49	4.5	232.993	20.938	0	0.635	0	0.318
GO:0008283	cell proliferation	developmental process	0.877	4951	0.266	0.535	108.276	4.51	232.728	20.933	0.002	0.635	0	0.318
GO:0008284	positive regulation of cell proliferation	biological regulation	0.07	4551	0.28	0.489	108.192	4.512	233.101	20.943	0.003	0.635	0	0.318
GO:0008286	insulin receptor signaling pathway	cellular process	0.454	1774	0.991	0.784	107.945	4.494	232.039	20.909	0.009	0.635	0	0.319
GO:0008344	adult locomotory behavior	behavior	0.565	926	0	0.364	108.492	4.503	232.988	20.939	0	0.635	0	0.318
GO:0008360	regulation of cell shape	developmental process	0.749	7008	0	0.439	108.489	4.516	233.013	20.938	0	0.635	0	0.318
GO:0008380	RNA splicing	cellular process	0.334	4011	0.751	0.61	107.609	4.507	233.501	20.933	0.007	0.635	0	0.317
GO:0008542	visual learning	developmental process	0.201	495	0	0.182	108.492	4.499	232.993	20.942	0	0.635	0	0.318
GO:0008643	carbohydrate transport	localization	0.612	514	0.195	0.31	108.165	4.499	233.707	20.948	0.002	0.635	0	0.317
GO:0009058	biosynthetic process	metabolic process	0.122	1121	0	0.309	108.485	4.497	233.022	20.942	0	0.635	0	0.318
GO:0009060	aerobic respiration	cellular process	0.959	776	0	0.217	108.486	4.496	233.028	20.944	0	0.635	0	0.318
GO:0009267	cellular response to starvation	response to stimulus	0.397	281	0	0.207	108.49	4.499	233.012	20.939	0	0.635	0	0.318
GO:0009306	protein secretion	localization	0.617	727	0	0.223	108.489	4.497	233.011	20.941	0	0.635	0	0.318
GO:0009411	response to UV	response to stimulus	0.35	1062	0.049	0.193	108.449	4.497	232.978	20.936	0	0.635	0	0.318
GO:0009615	response to virus	response to stimulus	0.453	1300	0	0.298	108.492	4.507	232.996	20.94	0	0.635	0	0.318
GO:0009791	post-embryonic development	developmental process	0.095	1369	0.165	0.282	108.223	4.5	233.54	20.952	0.002	0.635	0	0.317
GO:0009968	negative regulation of signal transduction	response to stimulus	0.245	4497	0	0.355	108.478	4.499	233.043	20.943	0	0.635	0	0.318
GO:0010468	regulation of gene expression	metabolic process	0.822	2041	0	0.391	108.492	4.507	232.99	20.938	0	0.635	0	0.318
GO:0010501	RNA secondary structure unwinding	cellular process	0.744	1082	0.054	0.213	108.465	4.497	232.868	20.938	0	0.635	0	0.318
GO:0010506	regulation of autophagy	biological regulation	0.266	1566	0.386	0.468	108.065	4.503	233.264	20.943	0.004	0.635	0	0.317
GO:0010628	positive regulation of gene expression	biological regulation	0.734	1163	0	0.297	108.492	4.505	232.999	20.939	0	0.635	0	0.318
GO:0010629	negative regulation of gene expression	metabolic process	0.149	1506	0	0.232	108.49	4.501	233.006	20.938	0	0.635	0	0.318
GO:0010862	positive regulation of pathway-restricted SMAD protein phosphorylation	metabolic process	0.481	623	0.008	0.192	108.48	4.502	233.026	20.941	0	0.635	0	0.318
GO:0010951	negative regulation of endopeptidase activity	metabolic process	0.098	4411	0.33	0.513	108.131	4.508	233.34	20.939	0.003	0.635	0	0.317
GO:0014068	positive regulation of phosphatidylinositol 3-kinase signaling	biological regulation	0.859	2126	0	0.27	108.491	4.501	232.991	20.938	0	0.635	0	0.318
GO:0015031	protein transport	localization	0.625	16016	0	0.703	108.516	4.543	232.778	20.937	0	0.635	0	0.318
GO:0015986	ATP synthesis coupled proton transport	metabolic process	0.508	358	0.17	0.364	108.238	4.508	233.484	20.959	0.002	0.635	0	0.317
GO:0015991	ATP hydrolysis coupled proton transport	localization	0.743	1029	0	0.29	108.491	4.505	233.007	20.938	0	0.635	0	0.318
GO:0016042	lipid catabolic process	metabolic process	0.455	8247	0.011	0.221	108.499	4.504	232.937	20.935	0	0.635	0	0.318
GO:0016192	vesicle-mediated transport	localization	0.754	3326	0	0.337	108.485	4.506	233.044	20.941	0	0.635	0	0.318
GO:0016310	phosphorylation	metabolic process	0.535	5323	0	0.486	108.498	4.513	232.915	20.938	0	0.635	0	0.318
GO:0016311	dephosphorylation	metabolic process	0.564	3415	0.15	0.377	108.401	4.5	232.733	20.933	0.001	0.635	0	0.318
GO:0016337	single organismal cell-cell adhesion	biological adhesion	0.453	1268	0.145	0.334	108.353	4.501	233.007	20.935	0.001	0.635	0	0.318
GO:0016477	cell migration	localization	0.573	2999	0	0.387	108.487	4.509	233.025	20.939	0	0.635	0	0.318
GO:0016485	protein processing	metabolic process	0.087	2969	0.361	0.456	107.996	4.509	233.642	20.949	0.003	0.635	0	0.317
GO:0016525	negative regulation of angiogenesis	developmental process	0.129	1448	0	0.322	108.493	4.507	232.99	20.939	0	0.635	0	0.318
GO:0016567	protein ubiquitination	metabolic process	0.752	7074	0	0.525	108.482	4.52	233.051	20.94	0	0.635	0	0.318
GO:0016568	chromatin modification	cellular component organization or biogenesis	0.477	3604	0	0.27	108.495	4.504	232.965	20.94	0	0.635	0	0.318
GO:0016579	protein deubiquitination	metabolic process	0.449	1316	0	0.35	108.488	4.504	233.017	20.939	0	0.635	0	0.318
GO:0017148	negative regulation of translation	metabolic process	0.78	473	0	0.26	108.489	4.498	233.015	20.941	0	0.635	0	0.318
GO:0018105	peptidyl-serine phosphorylation	cellular process	0.594	4755	0.089	0.292	108.372	4.507	233.171	20.946	0.001	0.635	0	0.317
GO:0018108	peptidyl-tyrosine phosphorylation	cellular process	0.548	1490	0.351	0.423	108.109	4.498	233.152	20.934	0.003	0.635	0	0.317
GO:0018279	protein N-linked glycosylation via asparagine	cellular process	0.701	2161	0	0.14	108.498	4.498	232.954	20.939	0	0.635	0	0.318
GO:0019233	sensory perception of pain	developmental process	0.221	729	0.024	0.172	108.46	4.498	233.05	20.94	0	0.635	0	0.318
GO:0019827	stem cell population maintenance	developmental process	0.795	957	0	0.405	108.49	4.502	232.997	20.938	0	0.635	0	0.318
GO:0023014	signal transduction by protein phosphorylation	cellular process	0.851	4253	0	0.385	108.492	4.504	232.965	20.937	0	0.635	0	0.318
GO:0030036	actin cytoskeleton organization	cellular component organization or biogenesis	0.158	2032	0	0.342	108.494	4.506	232.978	20.939	0	0.635	0	0.318
GO:0030168	platelet activation	response to stimulus	0.296	1534	0	0.233	108.486	4.497	233.016	20.939	0	0.635	0	0.318
GO:0030198	extracellular matrix organization	cellular component organization or biogenesis	0.684	773	0.003	0.26	108.487	4.503	233.013	20.939	0	0.635	0	0.318
GO:0030199	collagen fibril organization	cellular component organization or biogenesis	0.339	2039	0	0.351	108.495	4.509	232.976	20.939	0	0.635	0	0.318
GO:0030218	erythrocyte differentiation	developmental process	0.694	1170	0	0.273	108.491	4.499	232.995	20.938	0	0.635	0	0.318
GO:0030307	positive regulation of cell growth	biological regulation	0.149	1665	0.175	0.278	108.274	4.495	233.209	20.931	0.002	0.635	0	0.317
GO:0030308	negative regulation of cell growth	biological regulation	0.054	1282	0	0.352	108.497	4.514	232.962	20.95	0	0.635	0	0.318
GO:0030324	lung development	developmental process	0.247	1398	0	0.202	108.498	4.506	232.977	20.941	0	0.635	0	0.318
GO:0030334	regulation of cell migration	localization	0.628	553	0	0.429	108.49	4.506	233.006	20.939	0	0.635	0	0.318
GO:0030335	positive regulation of cell migration	biological regulation	0.081	3513	0.318	0.404	108.122	4.503	233.159	20.943	0.003	0.635	0	0.317
GO:0030336	negative regulation of cell migration	localization	0.977	902	0.04	0.18	108.472	4.496	232.889	20.938	0	0.635	0	0.318
GO:0030433	ER-associated ubiquitin-dependent protein catabolic process	cellular process	0.121	579	0.228	0.351	108.131	4.499	233.874	20.958	0.002	0.635	0	0.317
GO:0030488	tRNA methylation	metabolic process	0.177	1303	0.094	0.267	108.418	4.498	232.963	20.937	0.001	0.635	0	0.318
GO:0030509	BMP signaling pathway	cellular process	0.51	322	0	0.347	108.489	4.498	233.015	20.945	0	0.635	0	0.318
GO:0030593	neutrophil chemotaxis	immune system process	0.387	529	0.247	0.383	108.379	4.495	232.449	20.911	0.002	0.635	0	0.318
GO:0030819	positive regulation of cAMP biosynthetic process	metabolic process	0.862	154	0	0.374	108.49	4.504	233.008	20.939	0	0.635	0	0.318
GO:0030855	epithelial cell differentiation	developmental process	0.432	1427	0.125	0.302	108.409	4.498	232.771	20.932	0.001	0.635	0	0.318
GO:0030890	positive regulation of B cell proliferation	immune system process	0.599	609	0	0.252	108.49	4.497	232.996	20.938	0	0.635	0	0.318
GO:0031146	SCF-dependent proteasomal ubiquitin-dependent protein catabolic process	metabolic process	0.408	683	0	0.265	108.488	4.499	233.022	20.942	0	0.635	0	0.318
GO:0031175	neuron projection development	developmental process	0.65	2058	0.097	0.384	108.386	4.509	233.059	20.94	0.001	0.635	0	0.318
GO:0031214	biomineral tissue development	developmental process	0.082	1351	0	0.206	108.495	4.503	232.982	20.941	0	0.635	0	0.318
GO:0031397	negative regulation of protein ubiquitination	metabolic process	0.463	1411	0	0.28	108.488	4.499	233.007	20.939	0	0.635	0	0.318
GO:0031398	positive regulation of protein ubiquitination	biological regulation	0.335	1066	0	0.225	108.486	4.497	233.019	20.94	0	0.635	0	0.318
GO:0031647	regulation of protein stability	biological regulation	0.382	1833	0	0.239	108.494	4.502	232.981	20.939	0	0.635	0	0.318
GO:0031663	lipopolysaccharide-mediated signaling pathway	response to stimulus	0.701	755	0.035	0.228	108.453	4.5	233.012	20.937	0	0.635	0	0.318
GO:0032008	positive regulation of TOR signaling	response to stimulus	0.522	421	0.018	0.231	108.477	4.499	232.982	20.939	0	0.635	0	0.318
GO:0032088	negative regulation of NF-kappaB transcription factor activity	metabolic process	0.455	2362	0.054	0.286	108.44	4.501	233.011	20.935	0	0.635	0	0.318
GO:0032091	negative regulation of protein binding	biological regulation	0.127	665	0.197	0.331	108.307	4.497	232.949	20.935	0.002	0.635	0	0.318
GO:0032092	positive regulation of protein binding	biological regulation	0.754	1029	0	0.257	108.487	4.497	233.014	20.939	0	0.635	0	0.318
GO:0032094	response to food	response to stimulus	0.658	220	0	0.334	108.49	4.501	233.009	20.938	0	0.635	0	0.318
GO:0032147	activation of protein kinase activity	biological regulation	0.79	1994	0	0.304	108.492	4.508	233.002	20.939	0	0.635	0	0.318
GO:0032259	methylation	metabolic process	0.387	1604	0	0.311	108.491	4.505	232.996	20.939	0	0.635	0	0.318
GO:0032436	positive regulation of proteasomal ubiquitin-dependent protein catabolic process	biological regulation	0.922	1151	0	0.228	108.493	4.501	232.987	20.94	0	0.635	0	0.318
GO:0032465	regulation of cytokinesis	biological regulation	0.258	151	0	0.298	108.49	4.507	233.01	20.94	0	0.635	0	0.318
GO:0032508	DNA duplex unwinding	cellular component organization or biogenesis	0.86	2135	0.191	0.389	108.311	4.502	232.995	20.939	0.002	0.635	0	0.318
GO:0032526	response to retinoic acid	response to stimulus	0.92	750	0	0.199	108.488	4.496	233.016	20.941	0	0.635	0	0.318
GO:0032543	mitochondrial translation	metabolic process	0.724	2102	0	0.268	108.494	4.507	232.99	20.94	0	0.635	0	0.318
GO:0032728	positive regulation of interferon-beta production	biological regulation	0.545	294	0	0.231	108.488	4.496	233.017	20.947	0	0.635	0	0.318
GO:0032729	positive regulation of interferon-gamma production	biological regulation	0.552	235	0.01	0.229	108.481	4.5	233.004	20.939	0	0.635	0	0.318
GO:0032755	positive regulation of interleukin-6 production	biological regulation	0.918	466	0	0.3	108.489	4.501	233.014	20.941	0	0.635	0	0.318
GO:0032781	positive regulation of ATPase activity	biological regulation	0.617	615	0	0.549	108.491	4.503	232.993	20.938	0	0.635	0	0.318
GO:0032880	regulation of protein localization	localization	0.804	1461	0	0.202	108.489	4.497	232.997	20.938	0	0.635	0	0.318
GO:0032981	mitochondrial respiratory chain complex I assembly	cellular component organization or biogenesis	0.373	265	0	0.397	108.489	4.498	233.01	20.939	0	0.635	0	0.318
GO:0033138	positive regulation of peptidyl-serine phosphorylation	metabolic process	0.74	1820	0.021	0.312	108.47	4.504	233.013	20.938	0	0.635	0	0.318
GO:0033141	positive regulation of peptidyl-serine phosphorylation of STAT protein	response to stimulus	0.617	90	0	0.298	108.49	4.498	233.012	20.939	0	0.635	0	0.318
GO:0033539	fatty acid beta-oxidation using acyl-CoA dehydrogenase	metabolic process	0.132	627	0	0.244	108.489	4.501	233.014	20.939	0	0.635	0	0.318
GO:0034220	ion transmembrane transport	localization	0.154	3194	0.009	0.178	108.47	4.496	233.07	20.943	0	0.635	0	0.318
GO:0034314	Arp2/3 complex-mediated actin nucleation	biological regulation	0.446	233	0	0.325	108.49	4.503	233.006	20.939	0	0.635	0	0.318
GO:0034599	cellular response to oxidative stress	response to stimulus	0.369	1635	0.457	0.589	108.041	4.506	233.425	20.943	0.004	0.635	0	0.317
GO:0034765	regulation of ion transmembrane transport	localization	0.118	14275	0.614	0.594	107.952	4.504	232.713	20.916	0.006	0.635	0	0.318
GO:0035264	multicellular organism growth	developmental process	0.785	746	0	0.175	108.484	4.496	233.042	20.949	0	0.635	0	0.318
GO:0035335	peptidyl-tyrosine dephosphorylation	metabolic process	0.618	1909	0.815	0.568	107.691	4.489	232.601	20.895	0.008	0.635	0	0.318
GO:0035556	intracellular signal transduction	response to stimulus	0.39	15997	0.243	0.473	108.222	4.516	233.134	20.942	0.002	0.635	0	0.318
GO:0035690	cellular response to drug	response to stimulus	0.636	1809	0	0.309	108.487	4.499	233.008	20.939	0	0.635	0	0.318
GO:0035725	sodium ion transmembrane transport	localization	0.082	3599	1.567	0.844	106.924	4.478	233.834	20.867	0.014	0.635	0	0.317
GO:0035914	skeletal muscle cell differentiation	developmental process	0.063	369	0	0.099	108.492	4.497	232.998	20.939	0	0.635	0	0.318
GO:0040008	regulation of growth	biological regulation	0.663	1861	0.072	0.246	108.432	4.498	232.966	20.935	0.001	0.635	0	0.318
GO:0042100	B cell proliferation	immune system process	0.447	88	0	0.294	108.49	4.498	233.011	20.939	0	0.635	0	0.318
GO:0042102	positive regulation of T cell proliferation	immune system process	0.504	577	0	0.215	108.487	4.497	233.025	20.943	0	0.635	0	0.318
GO:0042104	positive regulation of activated T cell proliferation	immune system process	0.206	331	0.213	0.358	108.195	4.501	233.547	20.955	0.002	0.635	0	0.317
GO:0042127	regulation of cell proliferation	biological regulation	0.498	6137	0	0.447	108.496	4.508	232.919	20.936	0	0.635	0	0.318
GO:0042254	ribosome biogenesis	cellular component organization or biogenesis	0.177	510	0.16	0.307	108.327	4.499	232.829	20.935	0.001	0.635	0	0.318
GO:0042384	cilium assembly	cellular component organization or biogenesis	0.564	1579	0	0.422	108.487	4.504	233.016	20.94	0	0.635	0	0.318
GO:0042391	regulation of membrane potential	biological regulation	0.775	3017	0	0.307	108.487	4.498	232.987	20.939	0	0.635	0	0.318
GO:0042475	odontogenesis of dentin-containing tooth	developmental process	0.079	252	0	0.312	108.491	4.504	233.003	20.945	0	0.635	0	0.318
GO:0042493	response to drug	response to stimulus	0.349	1432	0	0.242	108.494	4.504	232.984	20.941	0	0.635	0	0.318
GO:0042593	glucose homeostasis	biological regulation	0.785	1498	0	0.331	108.492	4.502	232.978	20.938	0	0.635	0	0.318
GO:0042730	fibrinolysis	biological regulation	0.588	1274	0	0.54	108.491	4.503	232.976	20.938	0	0.635	0	0.318
GO:0042742	defense response to bacterium	response to stimulus	0.081	1231	0	0.271	108.494	4.508	232.991	20.942	0	0.635	0	0.318
GO:0042752	regulation of circadian rhythm	biological regulation	0.404	1647	0	0.327	108.491	4.503	232.991	20.938	0	0.635	0	0.318
GO:0042787	protein ubiquitination involved in ubiquitin-dependent protein catabolic process	cellular process	0.669	1446	0	0.283	108.496	4.502	232.963	20.94	0	0.635	0	0.318
GO:0042981	regulation of apoptotic process	biological regulation	0.538	3533	0.113	0.374	108.356	4.509	233.113	20.937	0.001	0.635	0	0.318
GO:0043065	positive regulation of apoptotic process	biological regulation	0.419	5285	0	0.345	108.496	4.509	232.983	20.938	0	0.635	0	0.318
GO:0043066	negative regulation of apoptotic process	biological regulation	0.326	8158	0.268	0.591	108.221	4.524	232.993	20.94	0.002	0.635	0	0.318
GO:0043085	positive regulation of catalytic activity	biological regulation	0.511	997	0	0.226	108.492	4.502	232.996	20.939	0	0.635	0	0.318
GO:0043086	negative regulation of catalytic activity	biological regulation	0.073	1601	0	0.337	108.498	4.514	232.96	20.949	0	0.635	0	0.318
GO:0043123	positive regulation of I-kappaB kinase/NF-kappaB signaling	response to stimulus	0.45	3547	0	0.312	108.494	4.506	232.975	20.938	0	0.635	0	0.318
GO:0043154	negative regulation of cysteine-type endopeptidase activity involved in apoptotic process	biological regulation	0.401	810	0	0.468	108.488	4.508	233.018	20.94	0	0.635	0	0.318
GO:0043161	proteasome-mediated ubiquitin-dependent protein catabolic process	metabolic process	0.457	2052	0	0.415	108.489	4.51	233.008	20.938	0	0.635	0	0.318
GO:0043280	positive regulation of cysteine-type endopeptidase activity involved in apoptotic process	metabolic process	0.262	520	0	0.276	108.489	4.496	233.009	20.942	0	0.635	0	0.318
GO:0043330	response to exogenous dsRNA	response to stimulus	0.434	357	0.006	0.136	108.481	4.499	233.022	20.939	0	0.635	0	0.318
GO:0043401	steroid hormone mediated signaling pathway	response to stimulus	0.536	2205	0.309	0.429	108.104	4.502	233.405	20.936	0.003	0.635	0	0.317
GO:0043406	positive regulation of MAP kinase activity	response to stimulus	0.291	1249	0.015	0.262	108.474	4.504	233.016	20.939	0	0.635	0	0.318
GO:0043407	negative regulation of MAP kinase activity	biological regulation	0.173	206	2.238	1.406	107.407	4.486	232.547	20.876	0.02	0.635	0	0.32
GO:0043408	regulation of MAPK cascade	metabolic process	0.465	765	0.009	0.221	108.479	4.503	233.021	20.94	0	0.635	0	0.318
GO:0043410	positive regulation of MAPK cascade	metabolic process	0.936	1479	0	0.551	108.491	4.502	232.975	20.937	0	0.635	0	0.318
GO:0043433	negative regulation of sequence-specific DNA binding transcription factor activity	metabolic process	0.385	1363	0.063	0.258	108.393	4.504	233.192	20.944	0.001	0.635	0	0.317
GO:0043491	protein kinase B signaling	biological regulation	0.698	312	0.128	0.22	108.478	4.495	232.265	20.919	0.001	0.635	0	0.319
GO:0043524	negative regulation of neuron apoptotic process	biological regulation	0.391	2651	0	0.312	108.493	4.507	232.985	20.939	0	0.635	0	0.318
GO:0043547	positive regulation of GTPase activity	biological regulation	0.279	24238	0.064	0.526	108.437	4.527	232.991	20.936	0.001	0.635	0	0.318
GO:0043966	histone H3 acetylation	metabolic process	0.613	1308	0	0.207	108.494	4.501	232.986	20.939	0	0.635	0	0.318
GO:0045087	innate immune response	immune system process	0.156	6640	0.007	0.641	108.48	4.536	233.016	20.939	0	0.635	0	0.318
GO:0045429	positive regulation of nitric oxide biosynthetic process	cellular process	0.147	1779	0	0.271	108.497	4.508	232.971	20.943	0	0.635	0	0.318
GO:0045444	fat cell differentiation	developmental process	0.541	5746	0.057	0.215	108.427	4.501	233.043	20.94	0.001	0.635	0	0.318
GO:0045454	cell redox homeostasis	biological regulation	0.393	2631	0	0.238	108.498	4.502	232.952	20.939	0	0.635	0	0.318
GO:0045669	positive regulation of osteoblast differentiation	developmental process	0.91	483	0	0.309	108.488	4.498	233.017	20.947	0	0.635	0	0.318
GO:0045739	positive regulation of DNA repair	metabolic process	0.488	1443	0.059	0.289	108.452	4.499	232.899	20.936	0.001	0.635	0	0.318
GO:0045747	positive regulation of Notch signaling pathway	response to stimulus	0.634	1966	0.009	0.257	108.48	4.501	233.018	20.939	0	0.635	0	0.318
GO:0045766	positive regulation of angiogenesis	developmental process	0.378	2657	0.268	0.35	108.172	4.499	233.133	20.935	0.002	0.635	0	0.317
GO:0045785	positive regulation of cell adhesion	biological adhesion	0.066	522	0.011	0.1	108.473	4.497	233.036	20.94	0	0.635	0	0.318
GO:0045786	negative regulation of cell cycle	biological regulation	0.628	1103	0	0.269	108.486	4.497	233.024	20.944	0	0.635	0	0.318
GO:0045859	regulation of protein kinase activity	biological regulation	0.886	1732	0	0.255	108.495	4.501	232.969	20.938	0	0.635	0	0.318
GO:0045892	negative regulation of transcription, DNA-templated	metabolic process	0.835	8730	0	0.253	108.501	4.502	232.934	20.934	0	0.635	0	0.318
GO:0045893	positive regulation of transcription, DNA-templated	metabolic process	0.86	10147	0	0.269	108.518	4.507	232.881	20.935	0	0.635	0	0.318
GO:0045931	positive regulation of mitotic cell cycle	biological regulation	0.169	1168	0.173	0.339	108.293	4.502	233.128	20.945	0.002	0.635	0	0.318
GO:0046034	ATP metabolic process	metabolic process	0.724	2721	0	0.222	108.492	4.501	232.996	20.939	0	0.635	0	0.318
GO:0046330	positive regulation of JNK cascade	metabolic process	0.84	4512	0	0.131	108.511	4.499	232.907	20.934	0	0.635	0	0.318
GO:0046426	negative regulation of JAK-STAT cascade	response to stimulus	0.226	354	0.332	0.467	108.175	4.5	233.259	20.938	0.003	0.635	0	0.317
GO:0046777	protein autophosphorylation	metabolic process	0.188	4534	0.285	0.404	108.13	4.503	233.449	20.947	0.003	0.635	0	0.317
GO:0046854	phosphatidylinositol phosphorylation	cellular process	0.422	1154	0.426	0.434	108.181	4.494	232.416	20.915	0.004	0.635	0	0.318
GO:0048511	rhythmic process	rhythmic process	0.698	1556	0	0.286	108.491	4.501	232.99	20.938	0	0.635	0	0.318
GO:0048662	negative regulation of smooth muscle cell proliferation	biological regulation	0.744	374	0.015	0.129	108.479	4.496	232.976	20.938	0	0.635	0	0.318
GO:0048812	neuron projection morphogenesis	developmental process	0.385	1083	0	0.241	108.491	4.502	233.002	20.938	0	0.635	0	0.318
GO:0050714	positive regulation of protein secretion	localization	0.36	1183	0	0.299	108.493	4.501	232.978	20.941	0	0.635	0	0.318
GO:0050731	positive regulation of peptidyl-tyrosine phosphorylation	metabolic process	0.215	1480	0.292	0.439	108.152	4.503	233.284	20.937	0.003	0.635	0	0.317
GO:0050790	regulation of catalytic activity	biological regulation	0.762	2290	0.028	0.195	108.454	4.501	233.06	20.943	0	0.635	0	0.318
GO:0050829	defense response to Gram-negative bacterium	response to stimulus	0.698	793	0	0.31	108.489	4.497	233.003	20.94	0	0.635	0	0.318
GO:0050830	defense response to Gram-positive bacterium	response to stimulus	0.528	449	0	0.635	108.49	4.505	233	20.938	0	0.635	0	0.318
GO:0050832	defense response to fungus	response to stimulus	0.765	386	0	0.399	108.49	4.502	233.005	20.939	0	0.635	0	0.318
GO:0050873	brown fat cell differentiation	developmental process	0.592	510	0.053	0.196	108.437	4.497	232.983	20.935	0	0.635	0	0.318
GO:0050896	response to stimulus	response to stimulus	0.825	1920	0	0.329	108.488	4.503	233.01	20.939	0	0.635	0	0.318
GO:0050918	positive chemotaxis	response to stimulus	0.196	725	0.19	0.291	108.406	4.494	232.43	20.92	0.002	0.635	0	0.318
GO:0051092	positive regulation of NF-kappaB transcription factor activity	cellular process	0.571	3525	0.123	0.278	108.356	4.499	233.053	20.934	0.001	0.635	0	0.318
GO:0051259	protein oligomerization	cellular component organization or biogenesis	0.344	2140	0.073	0.208	108.362	4.501	233.312	20.95	0.001	0.635	0	0.317
GO:0051260	protein homooligomerization	cellular component organization or biogenesis	0.317	7852	0	0.431	108.494	4.509	232.948	20.936	0	0.635	0	0.318
GO:0051262	protein tetramerization	cellular component organization or biogenesis	0.569	497	0	0.215	108.489	4.499	233.018	20.94	0	0.635	0	0.318
GO:0051281	positive regulation of release of sequestered calcium ion into cytosol	biological regulation	0.675	493	0	0.511	108.49	4.505	233.004	20.939	0	0.635	0	0.318
GO:0051289	protein homotetramerization	cellular component organization or biogenesis	0.653	2133	0	0.156	108.488	4.497	233.019	20.939	0	0.635	0	0.318
GO:0051321	meiotic cell cycle	reproduction	0.071	1239	0	0.291	108.487	4.498	233.01	20.939	0	0.635	0	0.318
GO:0051480	cytosolic calcium ion homeostasis	biological regulation	0.93	1586	0	0.24	108.494	4.499	232.971	20.938	0	0.635	0	0.318
GO:0051496	positive regulation of stress fiber assembly	cellular component organization or biogenesis	0.857	970	0	0.418	108.493	4.502	232.977	20.939	0	0.635	0	0.318
GO:0051603	proteolysis involved in cellular protein catabolic process	metabolic process	0.727	1097	0	0.371	108.49	4.503	233.002	20.939	0	0.635	0	0.318
GO:0051607	defense response to virus	response to stimulus	0.404	1960	0	0.418	108.493	4.514	232.986	20.94	0	0.635	0	0.318
GO:0051726	regulation of cell cycle	biological regulation	0.045	1784	0.161	0.31	108.286	4.501	233.265	20.948	0.001	0.635	0	0.317
GO:0051781	positive regulation of cell division	biological regulation	0.167	1564	0	0.326	108.489	4.503	233.005	20.938	0	0.635	0	0.318
GO:0051865	protein autoubiquitination	cellular process	0.534	2857	0.157	0.335	108.277	4.502	233.369	20.945	0.001	0.635	0	0.317
GO:0051897	positive regulation of protein kinase B signaling	biological regulation	0.354	1068	0.26	0.375	108.241	4.499	232.93	20.93	0.002	0.635	0	0.318
GO:0055072	iron ion homeostasis	biological regulation	0.704	1373	0	0.325	108.493	4.5	232.978	20.938	0	0.635	0	0.318
GO:0055085	transmembrane transport	localization	0.193	5200	0.457	0.601	107.854	4.522	234.171	20.965	0.004	0.635	0	0.316
GO:0055088	lipid homeostasis	biological regulation	0.104	612	0	0.297	108.489	4.5	233.015	20.94	0	0.635	0	0.318
GO:0055114	oxidation-reduction process	metabolic process	0.341	30734	0.474	0.807	108.04	4.543	232.963	20.936	0.004	0.635	0	0.318
GO:0060021	palate development	developmental process	0.607	811	0	0.264	108.492	4.506	233.001	20.94	0	0.635	0	0.318
GO:0060041	retina development in camera-type eye	developmental process	0.334	548	0.478	0.503	108.183	4.494	232.412	20.917	0.004	0.635	0	0.319
GO:0060048	cardiac muscle contraction	developmental process	0.317	2059	0.235	0.342	108.132	4.498	233.707	20.951	0.002	0.635	0	0.317
GO:0060070	canonical Wnt signaling pathway	response to stimulus	0.776	913	0	0.374	108.493	4.508	232.984	20.943	0	0.635	0	0.318
GO:0060271	cilium morphogenesis	cellular component organization or biogenesis	0.041	3422	0.042	0.322	108.453	4.502	232.987	20.94	0	0.635	0	0.318
GO:0060326	cell chemotaxis	developmental process	0.309	346	0	0.237	108.49	4.498	233.011	20.939	0	0.635	0	0.318
GO:0060395	SMAD protein signal transduction	biological regulation	0.416	808	0.105	0.295	108.372	4.501	233.071	20.937	0.001	0.635	0	0.318
GO:0061025	membrane fusion	cellular component organization or biogenesis	0.049	1130	0	0.274	108.494	4.506	232.981	20.945	0	0.635	0	0.318
GO:0061077	chaperone-mediated protein folding	cellular process	0.582	802	0	0.338	108.488	4.499	233.007	20.939	0	0.635	0	0.318
GO:0070098	chemokine-mediated signaling pathway	response to stimulus	0.22	274	0.222	0.323	108.245	4.497	233.077	20.927	0.002	0.635	0	0.318
GO:0070374	positive regulation of ERK1 and ERK2 cascade	metabolic process	0.235	4046	0.206	0.447	108.267	4.511	233.135	20.942	0.002	0.635	0	0.318
GO:0070534	protein K63-linked ubiquitination	metabolic process	0.118	601	0.958	0.676	107.392	4.486	233.895	20.903	0.009	0.635	0	0.317
GO:0070536	protein K63-linked deubiquitination	metabolic process	0.098	626	0.177	0.279	108.324	4.496	232.839	20.924	0.002	0.635	0	0.318
GO:0070588	calcium ion transmembrane transport	localization	0.175	7959	0	0.476	108.518	4.528	232.827	20.946	0	0.635	0	0.318
GO:0071222	cellular response to lipopolysaccharide	response to stimulus	0.17	774	0	0.318	108.49	4.502	233.007	20.938	0	0.635	0	0.318
GO:0071230	cellular response to amino acid stimulus	response to stimulus	0.037	543	0.26	0.384	108.301	4.497	232.793	20.936	0.002	0.635	0	0.318
GO:0071277	cellular response to calcium ion	cellular process	0.907	3326	0	0.491	108.491	4.505	232.969	20.937	0	0.635	0	0.318
GO:0071346	cellular response to interferon-gamma	response to stimulus	0.278	206	0.168	0.286	108.401	4.494	232.561	20.917	0.002	0.635	0	0.318
GO:0071347	cellular response to interleukin-1	response to stimulus	0.556	494	0.197	0.289	108.278	4.492	232.937	20.914	0.002	0.635	0	0.318
GO:0071407	cellular response to organic cyclic compound	cellular process	0.708	759	0.258	0.346	108.257	4.495	232.829	20.918	0.002	0.635	0	0.318
GO:0071456	cellular response to hypoxia	response to stimulus	0.523	600	0.092	0.178	108.343	4.495	233.196	20.935	0.001	0.635	0	0.317
GO:0071560	cellular response to transforming growth factor beta stimulus	response to stimulus	0.341	926	0	0.192	108.488	4.497	233.017	20.939	0	0.635	0	0.318
GO:0071805	potassium ion transmembrane transport	localization	0.147	15362	0.664	0.63	107.91	4.506	232.691	20.914	0.006	0.635	0	0.318
GO:0072593	reactive oxygen species metabolic process	metabolic process	0.16	1051	2.604	1.675	107.701	4.487	231.277	20.862	0.024	0.635	0	0.323
GO:0072659	protein localization to plasma membrane	localization	0.15	1522	0.13	0.365	108.347	4.505	233.13	20.939	0.001	0.635	0	0.318
GO:0090002	establishment of protein localization to plasma membrane	cellular component organization or biogenesis	0.617	1663	0.08	0.264	108.423	4.498	232.964	20.935	0.001	0.635	0	0.318
GO:0090200	positive regulation of release of cytochrome c from mitochondria	response to stimulus	0.207	978	0	0.377	108.488	4.498	233.002	20.939	0	0.635	0	0.318
GO:0090263	positive regulation of canonical Wnt signaling pathway	biological regulation	0.435	1973	0	0.239	108.499	4.505	232.962	20.94	0	0.635	0	0.318
GO:0090305	nucleic acid phosphodiester bond hydrolysis	cellular process	0.589	3423	0.736	0.683	107.883	4.503	232.984	20.923	0.007	0.635	0	0.318
GO:0090314	positive regulation of protein targeting to membrane	localization	0.909	607	0	0.271	108.489	4.496	233.002	20.939	0	0.635	0	0.318
GO:0097190	apoptotic signaling pathway	response to stimulus	0.144	1557	0.142	0.265	108.405	4.496	232.713	20.928	0.001	0.635	0	0.318
GO:0098655	cation transmembrane transport	localization	0.774	1033	0	0.204	108.488	4.497	233.016	20.939	0	0.635	0	0.318
GO:0098779	mitophagy in response to mitochondrial depolarization	response to stimulus	0.776	1880	0	0.334	108.489	4.503	233.006	20.938	0	0.635	0	0.318
GO:0098869	NA	response to stimulus	0.133	1873	0.161	0.337	108.378	4.499	232.701	20.924	0.001	0.635	0	0.318
GO:1902476	chloride transmembrane transport	localization	0.166	8320	0.056	0.373	108.434	4.504	233.02	20.939	0.001	0.635	0	0.318
GO:1902600	hydrogen ion transmembrane transport	localization	0.417	510	0	0.276	108.49	4.498	233.007	20.939	0	0.635	0	0.318
GO:1903955	positive regulation of protein targeting to mitochondrion	biological regulation	0.852	1538	0	0.557	108.489	4.503	232.991	20.939	0	0.635	0	0.318
GO:1904030	negative regulation of cyclin-dependent protein kinase activity	metabolic process	0.941	2052	0	0.277	108.492	4.5	232.975	20.938	0	0.635	0	0.318
GO:2001244	positive regulation of intrinsic apoptotic signaling pathway	response to stimulus	0.227	762	0	0.351	108.49	4.5	233.002	20.938	0	0.635	0	0.318
GO:0000165	MAPK cascade	cellular process	0.76	2240	0.565	0.576	108.141	4.499	231.869	20.904	0.005	0.634	-0.001	0.319
GO:0000381	regulation of alternative mRNA splicing, via spliceosome	metabolic process	0.304	1774	0.381	0.38	108.062	4.496	233.01	20.926	0.004	0.634	-0.001	0.318
GO:0006417	regulation of translation	cellular process	0.166	964	0.69	0.627	107.865	4.495	233.188	20.916	0.006	0.634	-0.001	0.318
GO:0006506	GPI anchor biosynthetic process	cellular process	0.205	254	1.978	1.215	107.37	4.482	232.849	20.902	0.018	0.634	-0.001	0.32
GO:0006814	sodium ion transport	localization	0.17	4327	1.04	0.724	107.506	4.492	233.438	20.911	0.01	0.634	-0.001	0.317
GO:0006836	neurotransmitter transport	localization	0.467	800	0.197	0.318	108.235	4.499	233.278	20.941	0.002	0.634	-0.001	0.317
GO:0007338	single fertilization	reproduction	0.412	1125	0.351	0.402	107.885	4.499	234.368	20.966	0.003	0.634	-0.001	0.316
GO:0015992	proton transport	localization	0.006	508	2.515	1.585	107.027	4.486	235.035	20.945	0.023	0.634	-0.001	0.318
GO:0016055	Wnt signaling pathway	biological regulation	0.093	4241	0.479	0.567	107.979	4.509	233.396	20.943	0.004	0.634	-0.001	0.317
GO:0030317	sperm motility	localization	0.013	863	0.759	0.67	107.353	4.495	235.757	20.995	0.007	0.634	-0.001	0.314
GO:0030838	positive regulation of actin filament polymerization	biological regulation	0.192	438	0.859	0.725	107.807	4.491	233.418	20.928	0.008	0.634	-0.001	0.318
GO:0031623	receptor internalization	localization	0.199	1218	0.5	0.53	108.221	4.498	232.122	20.914	0.005	0.634	-0.001	0.319
GO:0032922	circadian regulation of gene expression	biological regulation	0.141	682	0.945	0.798	107.708	4.496	233.454	20.936	0.009	0.634	-0.001	0.318
GO:0070979	protein K11-linked ubiquitination	metabolic process	0.046	662	0.98	0.647	107.325	4.483	233.977	20.93	0.009	0.634	-0.001	0.316
GO:0071356	cellular response to tumor necrosis factor	response to stimulus	0.125	633	0.645	0.673	108.032	4.496	232.787	20.911	0.006	0.634	-0.001	0.318
GO:0071363	cellular response to growth factor stimulus	response to stimulus	0.016	693	0.475	0.57	108.039	4.502	233.35	20.946	0.004	0.634	-0.001	0.317
GO:0071897	DNA biosynthetic process	metabolic process	0.082	771	0.598	0.482	107.546	4.489	234.626	20.954	0.006	0.634	-0.001	0.315
GO:0090090	negative regulation of canonical Wnt signaling pathway	response to stimulus	0.388	1443	1.102	0.776	107.576	4.492	233.36	20.912	0.01	0.634	-0.001	0.318
GO:0000387	spliceosomal snRNP assembly	metabolic process	0.225	258	1.771	0.923	106.533	4.473	234.928	20.936	0.016	0.633	-0.002	0.316
GO:0007018	microtubule-based movement	cellular process	0.469	1915	0.925	0.745	108.045	4.493	231.607	20.887	0.008	0.633	-0.002	0.32
GO:0008150	biological_process	biological_process	0.406	614	1.268	0.841	107.879	4.492	230.992	20.877	0.012	0.633	-0.002	0.321
GO:0021762	substantia nigra development	developmental process	0.825	580	0.89	0.626	108.055	4.494	230.899	20.886	0.008	0.633	-0.002	0.321
GO:0050728	negative regulation of inflammatory response	response to stimulus	0.339	940	7.471	3.236	105.913	4.47	232.627	20.813	0.066	0.633	-0.002	0.328
GO:0070373	negative regulation of ERK1 and ERK2 cascade	metabolic process	0.05	837	1.168	0.796	107.446	4.49	233.195	20.907	0.011	0.633	-0.002	0.318
GO:0007409	axonogenesis	developmental process	0.103	565	0.857	0.631	107.67	4.493	233.256	20.93	0.008	0.632	-0.003	0.318
aThe P-Values based on post-GWAS analysis
bThe number of SNPs in GO terms
cThe genomic variance explained by GO terms
dThe standard errors for the estimated genomic variance explained by GO terms
eThe genomic variance explained by the remaing genome
fThe standard errors for the estimated genomic variance explained by the remaining genome
gThe residual variance
hThe stanaard errors for the residual variance
iThe proportion of genomic variance explained by GO terms
jThe prediction accuracy with GFBLUP
kThe changes in prediction accuracy with GFBLUP relative to GBLUP
lThe total heritabilities estimated by GFBLUP
mThe heritabilities estimated by GBLUP
