# Supplementary material for: Use of biological priors enhances understanding of genetic architecture and genomic prediction of complex traits within and between dairy cattle breeds
Source: BMC Genomics. 2017 Aug 10;18:604. doi: 10.1186/s12864-017-4004-z (PMC5553760; doi:10.1186/s12864-017-4004-z)
Supplement: Supplementary file 3 — Results of Post-GWAS and GFBLUP analyses for fat yield within the Holstein (HOL) breed. (XLSX 60 kb) [file 12864_2017_4004_MOESM3_ESM.xlsx]

## Sheet: Sheet1
Table S2. The results of post-GWAS and GFBLUP analyses for fat yield in Holstein population
GO_ID	GO_term	GO_family	P_post_GWASa	NO.SNPfb	gfc	SEgfd	g-fe	SEg-ff	geg	SEgeh	H2f i	rj	Δrk	h2GFBLUPl	h2GBLUPm
GO:0042572	retinol metabolic process	metabolic process	0.005	586	27.631	6.194	79.718	3.536	252.236	18.338	0.257	0.648	0.041	0.299	0.287
GO:0034605	cellular response to heat	response to stimulus	0.006	1517	32.281	6.394	78.513	3.531	253.14	18.439	0.291	0.645	0.038	0.304
GO:0040018	positive regulation of multicellular organism growth	biological regulation	0.005	914	19.691	4.108	78.898	3.539	254.811	18.436	0.2	0.644	0.037	0.279
GO:0007283	spermatogenesis	reproduction	0.031	4273	36.677	5.262	76.759	3.57	251.674	18.547	0.323	0.64	0.033	0.311
GO:0000724	double-strand break repair via homologous recombination	cellular process	0.016	1308	43.049	6.87	79.319	3.597	252.287	18.703	0.352	0.639	0.032	0.327
GO:0008285	negative regulation of cell proliferation	biological regulation	0.014	4972	36.144	5.051	78.41	3.617	244.617	18.456	0.316	0.637	0.03	0.319
GO:0032496	response to lipopolysaccharide	response to stimulus	0.009	1579	25.589	4.425	78.264	3.54	252.826	18.382	0.246	0.635	0.028	0.291
GO:0045944	positive regulation of transcription from RNA polymerase II promoter	cellular process	0.036	10312	37.455	4.59	74.222	3.709	249.078	18.737	0.335	0.634	0.027	0.31
GO:0000122	negative regulation of transcription from RNA polymerase II promoter	cellular process	0.035	7958	40.864	5.112	75.108	3.62	246.672	18.551	0.352	0.633	0.026	0.32
GO:0008203	cholesterol metabolic process	metabolic process	0.136	656	39.798	8.091	84.604	3.8	259.2	19.425	0.32	0.63	0.023	0.324
GO:0006468	protein phosphorylation	metabolic process	0.214	15003	50.156	6.781	79.793	3.762	239.676	18.92	0.386	0.628	0.021	0.352
GO:0006414	translational elongation	cellular process	0.23	593	13.859	3.951	92.183	4.009	256.048	19.889	0.131	0.61	0.003	0.293
GO:0000184	nuclear-transcribed mRNA catabolic process, nonsense-mediated decay	metabolic process	0.689	1182	0.25	0.322	98.866	4.143	245.941	19.948	0.003	0.609	0.002	0.287
GO:0001731	formation of translation preinitiation complex	metabolic process	0.111	438	0.297	0.383	98.628	4.148	246.995	19.975	0.003	0.609	0.002	0.286
GO:0006886	intracellular protein transport	localization	0.125	7989	0.552	0.594	98.54	4.161	246.055	19.967	0.006	0.609	0.002	0.287
GO:0009791	post-embryonic development	developmental process	0.092	1369	0.35	0.378	98.583	4.145	246.927	19.985	0.004	0.609	0.002	0.286
GO:0001516	prostaglandin biosynthetic process	metabolic process	0.991	1286	0.225	0.329	98.815	4.145	246.439	19.964	0.002	0.608	0.001	0.287
GO:0001822	kidney development	developmental process	0.263	1192	0.473	0.42	98.578	4.141	245.958	19.951	0.005	0.608	0.001	0.287
GO:0001933	negative regulation of protein phosphorylation	metabolic process	0.695	1258	0.246	0.325	98.633	4.148	247.255	19.987	0.002	0.608	0.001	0.286
GO:0002088	lens development in camera-type eye	developmental process	0.428	340	0.195	0.351	98.846	4.149	246.49	19.974	0.002	0.608	0.001	0.287
GO:0006366	transcription from RNA polymerase II promoter	metabolic process	0.272	3513	0.598	0.652	98.503	4.163	246.073	19.957	0.006	0.608	0.001	0.287
GO:0006397	mRNA processing	cellular process	0.416	4817	0.662	0.588	98.102	4.165	247.717	19.988	0.007	0.608	0.001	0.285
GO:0006413	translational initiation	metabolic process	0.501	1112	0.447	0.472	98.586	4.147	246.488	19.955	0.005	0.608	0.001	0.287
GO:0006446	regulation of translational initiation	biological regulation	0.247	436	0.083	0.22	98.912	4.147	246.619	19.975	0.001	0.608	0.001	0.286
GO:0006511	ubiquitin-dependent protein catabolic process	metabolic process	0.274	3105	0.289	0.517	98.747	4.163	246.43	19.97	0.003	0.608	0.001	0.287
GO:0006633	fatty acid biosynthetic process	metabolic process	0.7	2050	1.165	0.804	98.145	4.147	246.353	19.962	0.012	0.608	0.001	0.287
GO:0006665	sphingolipid metabolic process	metabolic process	0.012	718	0.488	0.447	98.588	4.143	245.981	19.95	0.005	0.608	0.001	0.287
GO:0006979	response to oxidative stress	response to stimulus	0.854	4463	0.064	0.328	98.953	4.15	246.531	19.981	0.001	0.608	0.001	0.287
GO:0007005	mitochondrion organization	cellular component organization or biogenesis	0.775	1156	0.145	0.271	98.92	4.145	246.286	19.966	0.001	0.608	0.001	0.287
GO:0007264	small GTPase mediated signal transduction	biological regulation	0.379	7548	1.019	0.833	98.056	4.173	246.593	19.961	0.01	0.608	0.001	0.287
GO:0007286	spermatid development	reproduction	0.958	676	0.08	0.207	98.961	4.145	246.366	19.97	0.001	0.608	0.001	0.287
GO:0007338	single fertilization	reproduction	0.239	1125	0.251	0.375	98.69	4.152	247.03	19.989	0.003	0.608	0.001	0.286
GO:0007601	visual perception	developmental process	0.08	4150	0.421	0.555	98.564	4.163	246.776	19.978	0.004	0.608	0.001	0.286
GO:0007631	feeding behavior	behavior	0.154	81	0.424	0.471	98.686	4.148	246.298	19.967	0.004	0.608	0.001	0.287
GO:0008152	metabolic process	metabolic process	0.067	23775	8.736	2.288	91.958	4.168	247.618	19.822	0.087	0.608	0.001	0.289
GO:0008344	adult locomotory behavior	behavior	0.321	926	0.132	0.271	98.94	4.147	246.219	19.975	0.001	0.608	0.001	0.287
GO:0010212	response to ionizing radiation	response to stimulus	0.702	1461	0.19	0.293	98.965	4.145	245.711	19.96	0.002	0.608	0.001	0.288
GO:0010951	negative regulation of endopeptidase activity	metabolic process	0.073	4411	0.279	0.422	98.741	4.151	246.609	19.974	0.003	0.608	0.001	0.286
GO:0016049	cell growth	developmental process	0.665	1054	0.034	0.136	98.981	4.145	246.529	19.976	0	0.608	0.001	0.287
GO:0016485	protein processing	metabolic process	0.117	2969	0.175	0.337	98.792	4.153	246.719	19.979	0.002	0.608	0.001	0.286
GO:0030198	extracellular matrix organization	cellular component organization or biogenesis	0.464	773	0.041	0.251	98.984	4.147	246.473	19.983	0	0.608	0.001	0.287
GO:0030307	positive regulation of cell growth	biological regulation	0.933	1665	0.044	0.17	98.981	4.145	246.492	19.977	0	0.608	0.001	0.287
GO:0031647	regulation of protein stability	biological regulation	0.228	1833	0.232	0.288	98.804	4.144	246.273	19.963	0.002	0.608	0.001	0.287
GO:0032091	negative regulation of protein binding	biological regulation	0.434	665	0.169	0.264	98.748	4.145	247.019	19.981	0.002	0.608	0.001	0.286
GO:0032755	positive regulation of interleukin-6 production	biological regulation	0.564	466	0.524	0.523	98.352	4.149	247.55	19.988	0.005	0.608	0.001	0.285
GO:0032760	positive regulation of tumor necrosis factor production	biological regulation	0.085	830	0.395	0.426	98.855	4.145	245.278	19.944	0.004	0.608	0.001	0.288
GO:0032922	circadian regulation of gene expression	biological regulation	0.35	682	0.687	0.666	98.592	4.148	246.018	19.951	0.007	0.608	0.001	0.288
GO:0033539	fatty acid beta-oxidation using acyl-CoA dehydrogenase	metabolic process	0.1	627	0.263	0.402	98.725	4.149	246.777	19.973	0.003	0.608	0.001	0.286
GO:0034389	lipid particle organization	cellular component organization or biogenesis	0.4	761	0.072	0.253	98.918	4.149	246.714	19.98	0.001	0.608	0.001	0.286
GO:0034644	cellular response to UV	response to stimulus	0.271	532	0.155	0.269	98.951	4.145	245.991	19.96	0.002	0.608	0.001	0.287
GO:0042147	retrograde transport, endosome to Golgi	localization	0.129	1448	0.153	0.272	98.891	4.146	246.408	19.97	0.002	0.608	0.001	0.287
GO:0043491	protein kinase B signaling	biological regulation	0.546	312	0.135	0.262	98.909	4.146	246.353	19.97	0.001	0.608	0.001	0.287
GO:0045739	positive regulation of DNA repair	metabolic process	0.43	1443	0.288	0.352	98.926	4.144	245.4	19.944	0.003	0.608	0.001	0.288
GO:0048286	lung alveolus development	developmental process	0.244	547	0.159	0.236	98.789	4.144	246.814	19.974	0.002	0.608	0.001	0.286
GO:0050896	response to stimulus	response to stimulus	0.338	1920	0.189	0.366	98.794	4.154	246.727	19.979	0.002	0.608	0.001	0.286
GO:0051028	mRNA transport	localization	0.386	635	0.075	0.249	98.955	4.147	246.439	19.975	0.001	0.608	0.001	0.287
GO:0051260	protein homooligomerization	cellular component organization or biogenesis	0.256	7852	0	0.346	99.028	4.167	246.463	19.979	0	0.608	0.001	0.287
GO:0051480	cytosolic calcium ion homeostasis	biological regulation	0.769	1586	0.043	0.22	98.949	4.15	246.666	19.98	0	0.608	0.001	0.286
GO:0051607	defense response to virus	response to stimulus	0.205	1960	0.038	0.299	98.954	4.157	246.672	19.983	0	0.608	0.001	0.286
GO:0060048	cardiac muscle contraction	developmental process	0.302	2059	0.146	0.254	98.837	4.146	246.707	19.977	0.001	0.608	0.001	0.286
GO:0070534	protein K63-linked ubiquitination	metabolic process	0.268	601	0.228	0.335	98.844	4.147	246.167	19.964	0.002	0.608	0.001	0.287
GO:0090263	positive regulation of canonical Wnt signaling pathway	biological regulation	0.256	1973	0.274	0.326	98.835	4.145	245.879	19.957	0.003	0.608	0.001	0.287
GO:0097190	apoptotic signaling pathway	response to stimulus	0.116	1557	0.111	0.26	98.922	4.147	246.461	19.977	0.001	0.608	0.001	0.287
GO:1903955	positive regulation of protein targeting to mitochondrion	biological regulation	0.811	1538	0.231	0.377	98.82	4.148	246.401	19.968	0.002	0.608	0.001	0.287
GO:0000027	ribosomal large subunit assembly	cellular component organization or biogenesis	0.369	247	0	0.323	99	4.154	246.611	19.982	0	0.607	0	0.286
GO:0000028	ribosomal small subunit assembly	cellular component organization or biogenesis	0.383	244	0.101	0.324	98.928	4.149	246.49	19.976	0.001	0.607	0	0.287
GO:0000045	autophagosome assembly	cellular component organization or biogenesis	0.289	1131	0.03	0.217	98.955	4.153	246.697	19.984	0	0.607	0	0.286
GO:0000082	G1/S transition of mitotic cell cycle	developmental process	0.362	3004	0	0.199	99.002	4.149	246.591	19.978	0	0.607	0	0.286
GO:0000165	MAPK cascade	cellular process	0.712	2240	0.07	0.309	98.978	4.147	246.325	19.987	0.001	0.607	0	0.287
GO:0000186	activation of MAPKK activity	metabolic process	0.459	907	0	0.204	98.997	4.147	246.628	19.981	0	0.607	0	0.286
GO:0000187	activation of MAPK activity	metabolic process	0.218	1097	0.01	0.173	98.992	4.146	246.602	19.982	0	0.607	0	0.286
GO:0000209	protein polyubiquitination	metabolic process	0.51	1287	0	0.344	99.001	4.154	246.596	19.979	0	0.607	0	0.286
GO:0000226	microtubule cytoskeleton organization	cellular component organization or biogenesis	0.275	1906	0.464	0.477	98.636	4.146	246.298	19.959	0.005	0.607	0	0.287
GO:0000381	regulation of alternative mRNA splicing, via spliceosome	metabolic process	0.748	1774	0	0.356	99.008	4.162	246.563	19.983	0	0.607	0	0.287
GO:0000398	mRNA splicing, via spliceosome	metabolic process	0.814	2714	0	0.322	99.004	4.153	246.571	19.979	0	0.607	0	0.286
GO:0000413	protein peptidyl-prolyl isomerization	cellular process	0.224	1158	0	0.242	98.998	4.15	246.624	19.98	0	0.607	0	0.286
GO:0000422	mitophagy	cellular component organization or biogenesis	0.265	1053	0.042	0.221	98.934	4.153	246.747	19.985	0	0.607	0	0.286
GO:0000462	maturation of SSU-rRNA from tricistronic rRNA transcript (SSU-rRNA, 5.8S rRNA, LSU-rRNA)	metabolic process	0.533	509	0	0.115	98.998	4.145	246.621	19.98	0	0.607	0	0.286
GO:0000902	cell morphogenesis	cellular process	0.354	1513	0	0.313	98.999	4.148	246.601	19.979	0	0.607	0	0.286
GO:0000910	cytokinesis	cellular process	0.034	455	0.277	0.34	98.635	4.143	246.793	19.982	0.003	0.607	0	0.286
GO:0001501	skeletal system development	developmental process	0.285	1079	0	0.38	98.997	4.148	246.609	19.979	0	0.607	0	0.286
GO:0001503	ossification	developmental process	0.748	2604	0	0.257	99	4.15	246.598	19.978	0	0.607	0	0.286
GO:0001525	angiogenesis	developmental process	0.56	3349	0.214	0.409	98.88	4.151	246.074	19.97	0.002	0.607	0	0.287
GO:0001541	ovarian follicle development	developmental process	0.613	257	0	0.244	99	4.151	246.613	19.979	0	0.607	0	0.286
GO:0001558	regulation of cell growth	biological regulation	0.233	853	0	0.248	99	4.147	246.605	19.978	0	0.607	0	0.286
GO:0001570	vasculogenesis	developmental process	0.346	693	0	0.303	99.001	4.154	246.605	19.979	0	0.607	0	0.286
GO:0001649	osteoblast differentiation	developmental process	0.728	1888	0.051	0.307	98.94	4.156	246.677	19.98	0.001	0.607	0	0.286
GO:0001666	response to hypoxia	response to stimulus	0.796	5708	0	0.382	99.003	4.152	246.551	19.976	0	0.607	0	0.287
GO:0001701	in utero embryonic development	developmental process	0.53	3160	0.259	0.373	98.687	4.152	246.837	19.978	0.003	0.607	0	0.286
GO:0001843	neural tube closure	developmental process	0.49	895	0	0.682	99	4.155	246.595	19.98	0	0.607	0	0.286
GO:0001890	placenta development	developmental process	0.52	887	0	0.16	98.998	4.147	246.631	19.981	0	0.607	0	0.286
GO:0001934	positive regulation of protein phosphorylation	biological regulation	0.622	1265	0	0.331	99.002	4.153	246.595	19.978	0	0.607	0	0.286
GO:0001937	negative regulation of endothelial cell proliferation	biological regulation	0.016	531	0.194	0.355	98.817	4.15	246.662	19.977	0.002	0.607	0	0.286
GO:0001938	positive regulation of endothelial cell proliferation	biological regulation	0.619	847	0.034	0.132	98.983	4.145	246.483	19.978	0	0.607	0	0.287
GO:0002230	positive regulation of defense response to virus by host	response to stimulus	0.723	1552	0	0.358	99	4.152	246.605	19.979	0	0.607	0	0.286
GO:0002244	hematopoietic progenitor cell differentiation	developmental process	0.486	810	0.095	0.222	98.876	4.147	246.741	19.975	0.001	0.607	0	0.286
GO:0002250	adaptive immune response	immune system process	0.412	4073	0	0.39	99	4.157	246.594	19.978	0	0.607	0	0.286
GO:0002286	T cell activation involved in immune response	immune system process	0.325	352	0.141	0.202	98.813	4.141	246.719	19.967	0.001	0.607	0	0.286
GO:0002323	natural killer cell activation involved in immune response	immune system process	0.339	83	0	0.251	98.999	4.145	246.617	19.985	0	0.607	0	0.286
GO:0002548	monocyte chemotaxis	response to stimulus	0.971	302	0	0.324	98.999	4.145	246.612	19.983	0	0.607	0	0.286
GO:0005975	carbohydrate metabolic process	metabolic process	0.334	3288	0	0.346	98.993	4.152	246.642	19.982	0	0.607	0	0.286
GO:0006006	glucose metabolic process	metabolic process	0.948	891	0	0.302	99	4.153	246.614	19.979	0	0.607	0	0.286
GO:0006094	gluconeogenesis	metabolic process	0.945	1054	0.003	0.142	98.992	4.145	246.644	19.983	0	0.607	0	0.286
GO:0006096	glycolytic process	cellular process	0.595	727	0.003	0.139	98.997	4.147	246.616	19.979	0	0.607	0	0.286
GO:0006099	tricarboxylic acid cycle	developmental process	0.912	1940	0	0.22	99.004	4.151	246.589	19.979	0	0.607	0	0.286
GO:0006122	mitochondrial electron transport, ubiquinol to cytochrome c	metabolic process	0.797	416	0	0.121	98.998	4.145	246.622	19.98	0	0.607	0	0.286
GO:0006182	cGMP biosynthetic process	metabolic process	0.655	651	0.05	0.183	98.974	4.146	246.489	19.978	0.001	0.607	0	0.287
GO:0006260	DNA replication	cellular process	0.942	6180	0.023	0.258	98.965	4.147	246.685	19.986	0	0.607	0	0.286
GO:0006281	DNA repair	metabolic process	0.164	5149	0	0.375	98.994	4.157	246.644	19.98	0	0.607	0	0.286
GO:0006289	nucleotide-excision repair	response to stimulus	0.453	1238	0	0.232	98.998	4.147	246.617	19.98	0	0.607	0	0.286
GO:0006302	double-strand break repair	response to stimulus	0.785	2755	0	0.247	98.979	4.145	246.721	19.997	0	0.607	0	0.286
GO:0006310	DNA recombination	metabolic process	0.367	974	0	0.529	99	4.148	246.595	19.983	0	0.607	0	0.286
GO:0006357	regulation of transcription from RNA polymerase II promoter	metabolic process	0.623	7278	0.391	0.528	98.589	4.164	246.67	19.973	0.004	0.607	0	0.286
GO:0006383	transcription from RNA polymerase III promoter	metabolic process	0.731	352	0.097	0.24	98.84	4.151	246.914	19.985	0.001	0.607	0	0.286
GO:0006412	translation	metabolic process	0.15	5505	0	0.435	98.99	4.16	246.657	19.981	0	0.607	0	0.286
GO:0006417	regulation of translation	cellular process	0.693	964	0	0.327	98.998	4.152	246.622	19.981	0	0.607	0	0.286
GO:0006457	protein folding	cellular process	0.269	3188	0	0.385	99	4.161	246.605	19.979	0	0.607	0	0.286
GO:0006469	negative regulation of protein kinase activity	biological regulation	0.165	1185	0.006	0.192	98.994	4.15	246.613	19.981	0	0.607	0	0.286
GO:0006470	protein dephosphorylation	metabolic process	0.258	3901	0	0.336	99.004	4.152	246.553	19.976	0	0.607	0	0.287
GO:0006486	protein glycosylation	cellular process	0.323	4032	0	0.362	99.011	4.168	246.559	19.982	0	0.607	0	0.287
GO:0006508	proteolysis	metabolic process	0.636	14299	0.154	0.504	98.832	4.175	246.716	19.983	0.002	0.607	0	0.286
GO:0006606	protein import into nucleus	localization	0.59	1950	0	0.232	98.99	4.145	246.658	19.986	0	0.607	0	0.286
GO:0006629	lipid metabolic process	metabolic process	0.785	2014	0	0.459	98.994	4.146	246.608	19.981	0	0.607	0	0.286
GO:0006631	fatty acid metabolic process	metabolic process	0.453	1294	0	0.46	98.999	4.153	246.613	19.981	0	0.607	0	0.286
GO:0006694	steroid biosynthetic process	metabolic process	0.227	666	0.154	0.235	98.738	4.146	247.076	19.988	0.002	0.607	0	0.286
GO:0006695	cholesterol biosynthetic process	metabolic process	0.33	645	0	0.283	99.002	4.157	246.602	19.981	0	0.607	0	0.286
GO:0006730	one-carbon metabolic process	metabolic process	0.206	1238	0	0.304	99.001	4.154	246.606	19.979	0	0.607	0	0.286
GO:0006749	glutathione metabolic process	cellular process	0.778	795	0	0.517	98.999	4.151	246.603	19.978	0	0.607	0	0.286
GO:0006810	transport	localization	0.145	6170	0.522	0.645	98.434	4.17	247.034	19.979	0.005	0.607	0	0.286
GO:0006811	ion transport	localization	0.14	4481	0	0.267	98.989	4.147	246.625	19.979	0	0.607	0	0.286
GO:0006816	calcium ion transport	localization	0.157	8136	0.491	0.549	98.478	4.158	246.973	19.97	0.005	0.607	0	0.286
GO:0006836	neurotransmitter transport	localization	0.126	800	0.042	0.224	98.953	4.15	246.637	19.98	0	0.607	0	0.286
GO:0006874	cellular calcium ion homeostasis	biological regulation	0.612	4100	0	0.318	99.004	4.157	246.586	19.98	0	0.607	0	0.286
GO:0006879	cellular iron ion homeostasis	biological regulation	0.825	1384	0	0.217	98.998	4.148	246.618	19.98	0	0.607	0	0.286
GO:0006887	exocytosis	localization	0.1	4907	0.44	0.46	98.583	4.15	246.451	19.966	0.004	0.607	0	0.287
GO:0006888	ER to Golgi vesicle-mediated transport	localization	0.064	1330	0	0.441	99.004	4.166	246.582	19.986	0	0.607	0	0.286
GO:0006890	retrograde vesicle-mediated transport, Golgi to ER	localization	0.746	2116	0	0.331	99	4.154	246.606	19.979	0	0.607	0	0.286
GO:0006891	intra-Golgi vesicle-mediated transport	localization	0.568	1354	0	0.35	99	4.156	246.613	19.979	0	0.607	0	0.286
GO:0006897	endocytosis	localization	0.044	5382	0.35	0.465	98.593	4.159	246.927	19.984	0.004	0.607	0	0.286
GO:0006898	receptor-mediated endocytosis	localization	0.387	5608	0	0.347	99.011	4.162	246.537	19.98	0	0.607	0	0.287
GO:0006906	vesicle fusion	cellular component organization or biogenesis	0.102	1801	0.252	0.417	98.741	4.153	246.772	19.983	0.003	0.607	0	0.286
GO:0006914	autophagy	cellular process	0.435	1753	0.013	0.256	98.988	4.147	246.616	19.986	0	0.607	0	0.286
GO:0006915	apoptotic process	developmental process	0.531	10512	0	0.565	98.987	4.175	246.706	19.985	0	0.607	0	0.286
GO:0006919	activation of cysteine-type endopeptidase activity involved in apoptotic process	biological regulation	0.181	1057	0.186	0.359	98.811	4.151	246.708	19.976	0.002	0.607	0	0.286
GO:0006935	chemotaxis	response to stimulus	0.24	1007	0.005	0.189	98.995	4.148	246.62	19.979	0	0.607	0	0.286
GO:0006953	acute-phase response	response to stimulus	0.311	658	0.133	0.272	98.937	4.147	246.255	19.979	0.001	0.607	0	0.287
GO:0006954	inflammatory response	response to stimulus	0.157	4779	0.634	0.64	98.299	4.17	246.896	19.979	0.006	0.607	0	0.286
GO:0006955	immune response	immune system process	0.276	4076	0.026	0.313	98.974	4.157	246.619	19.98	0	0.607	0	0.286
GO:0006959	humoral immune response	immune system process	0.468	797	0	0.363	99	4.147	246.602	19.979	0	0.607	0	0.286
GO:0006974	cellular response to DNA damage stimulus	cellular process	0.91	4554	0	0.367	98.975	4.147	246.731	19.996	0	0.607	0	0.286
GO:0006986	response to unfolded protein	response to stimulus	0.529	1400	0	0.214	98.999	4.148	246.602	19.979	0	0.607	0	0.286
GO:0006995	cellular response to nitrogen starvation	cellular process	0.102	523	0.204	0.376	98.813	4.151	246.682	19.982	0.002	0.607	0	0.286
GO:0007010	cytoskeleton organization	cellular component organization or biogenesis	0.25	3814	0	0.26	99	4.15	246.607	19.979	0	0.607	0	0.286
GO:0007015	actin filament organization	cellular component organization or biogenesis	0.471	1474	0	0.324	99.001	4.153	246.597	19.979	0	0.607	0	0.286
GO:0007017	microtubule-based process	cellular process	0.736	119	0	0.274	99	4.15	246.615	19.979	0	0.607	0	0.286
GO:0007030	Golgi organization	cellular component organization or biogenesis	0.728	2791	0	0.361	99.003	4.154	246.575	19.978	0	0.607	0	0.286
GO:0007032	endosome organization	cellular component organization or biogenesis	0.978	1294	0	0.22	98.998	4.149	246.621	19.979	0	0.607	0	0.286
GO:0007049	cell cycle	cellular process	0.159	4934	0	0.324	99.012	4.163	246.55	19.981	0	0.607	0	0.287
GO:0007050	cell cycle arrest	biological regulation	0.791	2374	0	0.274	99.001	4.149	246.588	19.978	0	0.607	0	0.286
GO:0007059	chromosome segregation	developmental process	0.525	740	0.34	0.439	98.665	4.151	246.531	19.967	0.003	0.607	0	0.287
GO:0007067	mitotic nuclear division	cellular component organization or biogenesis	0.937	4923	0.023	0.448	98.976	4.165	246.622	19.979	0	0.607	0	0.286
GO:0007080	mitotic metaphase plate congression	cellular component organization or biogenesis	0.723	276	0.283	0.358	98.905	4.144	245.694	19.954	0.003	0.607	0	0.288
GO:0007156	homophilic cell adhesion via plasma membrane adhesion molecules	biological adhesion	0.12	9202	0	0.57	98.996	4.153	246.469	19.972	0	0.607	0	0.287
GO:0007160	cell-matrix adhesion	biological adhesion	0.497	1316	0	0.261	99.001	4.152	246.6	19.979	0	0.607	0	0.286
GO:0007165	signal transduction	biological regulation	0.169	17103	0	0.714	98.983	4.178	246.64	19.98	0	0.607	0	0.286
GO:0007166	cell surface receptor signaling pathway	biological regulation	0.294	5375	0.097	0.414	98.918	4.156	246.563	19.976	0.001	0.607	0	0.287
GO:0007169	transmembrane receptor protein tyrosine kinase signaling pathway	biological regulation	0.181	1691	0	0.315	99.002	4.153	246.589	19.979	0	0.607	0	0.286
GO:0007179	transforming growth factor beta receptor signaling pathway	biological regulation	0.777	1316	0	0.393	98.996	4.149	246.625	19.986	0	0.607	0	0.286
GO:0007186	G-protein coupled receptor signaling pathway	response to stimulus	0.322	9971	0	0.538	98.993	4.169	246.607	19.977	0	0.607	0	0.286
GO:0007200	phospholipase C-activating G-protein coupled receptor signaling pathway	response to stimulus	0.357	2079	0	0.32	99.007	4.158	246.563	19.982	0	0.607	0	0.287
GO:0007204	positive regulation of cytosolic calcium ion concentration	biological regulation	0.513	3495	0.295	0.461	98.704	4.154	246.774	19.973	0.003	0.607	0	0.286
GO:0007218	neuropeptide signaling pathway	biological regulation	0.038	2572	0	0.179	98.994	4.147	246.642	19.98	0	0.607	0	0.286
GO:0007219	Notch signaling pathway	biological regulation	0.517	3967	0.224	0.356	98.812	4.147	246.469	19.968	0.002	0.607	0	0.287
GO:0007224	smoothened signaling pathway	biological regulation	0.327	1412	0	0.31	99	4.151	246.61	19.979	0	0.607	0	0.286
GO:0007229	integrin-mediated signaling pathway	biological regulation	0.191	1936	0	0.443	99	4.155	246.589	19.978	0	0.607	0	0.286
GO:0007266	Rho protein signal transduction	biological regulation	0.657	587	0	0.3	99.001	4.154	246.606	19.98	0	0.607	0	0.286
GO:0007267	cell-cell signaling	cellular process	0.297	1443	0	0.474	99.003	4.155	246.573	19.981	0	0.607	0	0.286
GO:0007268	synaptic transmission	cellular process	0.418	5388	0	0.274	98.998	4.148	246.584	19.977	0	0.607	0	0.286
GO:0007271	synaptic transmission, cholinergic	developmental process	0.782	192	0	0.18	99	4.148	246.616	19.979	0	0.607	0	0.286
GO:0007274	neuromuscular synaptic transmission	cellular process	0.082	468	0.005	0.156	98.991	4.153	246.638	19.989	0	0.607	0	0.286
GO:0007275	multicellular organismal development	developmental process	0.703	7417	0	0.362	99.014	4.164	246.533	19.979	0	0.607	0	0.287
GO:0007339	binding of sperm to zona pellucida	reproduction	0.868	885	0	0.523	99.001	4.152	246.589	19.979	0	0.607	0	0.286
GO:0007346	regulation of mitotic cell cycle	biological regulation	0.479	1680	0	0.261	98.994	4.148	246.652	19.986	0	0.607	0	0.286
GO:0007399	nervous system development	developmental process	0.524	5274	0	0.297	98.981	4.146	246.669	19.984	0	0.607	0	0.286
GO:0007409	axonogenesis	developmental process	0.545	565	0.106	0.302	98.867	4.153	246.771	19.984	0.001	0.607	0	0.286
GO:0007411	axon guidance	developmental process	0.23	4996	0.525	0.469	98.225	4.151	247.892	20.003	0.005	0.607	0	0.285
GO:0007417	central nervous system development	developmental process	0.364	2365	0	0.237	98.998	4.149	246.611	19.978	0	0.607	0	0.286
GO:0007420	brain development	developmental process	0.079	2615	0.037	0.279	98.953	4.157	246.674	19.983	0	0.607	0	0.286
GO:0007507	heart development	developmental process	0.643	2334	0	0.37	98.998	4.155	246.613	19.979	0	0.607	0	0.286
GO:0007517	muscle organ development	developmental process	0.634	641	0	0.441	98.999	4.155	246.619	19.983	0	0.607	0	0.286
GO:0007565	female pregnancy	reproduction	0.421	1220	0.519	0.427	98.708	4.14	244.961	19.919	0.005	0.607	0	0.288
GO:0007586	digestion	developmental process	0.352	210	0	0.24	99	4.15	246.615	19.979	0	0.607	0	0.286
GO:0007596	blood coagulation	response to stimulus	0.282	6388	0.218	0.369	98.758	4.153	246.778	19.981	0.002	0.607	0	0.286
GO:0007605	sensory perception of sound	developmental process	0.706	5380	0	0.455	99.002	4.151	246.542	19.977	0	0.607	0	0.287
GO:0007626	locomotory behavior	behavior	0.483	1115	0	0.27	99	4.149	246.598	19.978	0	0.607	0	0.286
GO:0007628	adult walking behavior	behavior	0.303	4045	0	0.324	99	4.152	246.609	19.978	0	0.607	0	0.286
GO:0008033	tRNA processing	cellular process	0.227	406	0	0.305	99.001	4.153	246.608	19.98	0	0.607	0	0.286
GO:0008150	biological_process	biological_process	0.334	614	0	0.337	99.001	4.157	246.603	19.98	0	0.607	0	0.286
GO:0008217	regulation of blood pressure	developmental process	0.173	2338	0.027	0.311	98.972	4.155	246.622	19.979	0	0.607	0	0.286
GO:0008219	cell death	developmental process	0.845	1799	0	0.208	98.996	4.148	246.634	19.98	0	0.607	0	0.286
GO:0008284	positive regulation of cell proliferation	biological regulation	0.223	4551	0	0.447	99.002	4.167	246.6	19.978	0	0.607	0	0.286
GO:0008360	regulation of cell shape	developmental process	0.446	7008	0.198	0.436	98.801	4.16	246.636	19.979	0.002	0.607	0	0.286
GO:0008380	RNA splicing	cellular process	0.369	4011	0.497	0.528	98.277	4.165	247.723	19.997	0.005	0.607	0	0.285
GO:0008542	visual learning	developmental process	0.606	495	0	0.364	99	4.15	246.605	19.98	0	0.607	0	0.286
GO:0008584	male gonad development	reproduction	0.131	1468	0.021	0.237	98.98	4.15	246.61	19.978	0	0.607	0	0.286
GO:0008630	intrinsic apoptotic signaling pathway in response to DNA damage	cellular process	0.21	1035	0.49	0.382	98.749	4.137	244.668	19.899	0.005	0.607	0	0.289
GO:0008643	carbohydrate transport	localization	0.791	514	0.176	0.304	98.808	4.147	246.728	19.973	0.002	0.607	0	0.286
GO:0009058	biosynthetic process	metabolic process	0.288	1121	0.043	0.209	98.95	4.149	246.675	19.982	0	0.607	0	0.286
GO:0009060	aerobic respiration	cellular process	0.667	776	0	0.213	98.998	4.145	246.618	19.981	0	0.607	0	0.286
GO:0009267	cellular response to starvation	response to stimulus	0.733	281	0	0.332	99	4.149	246.613	19.979	0	0.607	0	0.286
GO:0009306	protein secretion	localization	0.216	727	0	0.158	99.004	4.151	246.593	19.982	0	0.607	0	0.286
GO:0009411	response to UV	response to stimulus	0.237	1062	0	0.245	98.999	4.149	246.614	19.979	0	0.607	0	0.286
GO:0009615	response to virus	response to stimulus	0.214	1300	0	0.207	99.005	4.153	246.586	19.981	0	0.607	0	0.286
GO:0009968	negative regulation of signal transduction	response to stimulus	0.385	4497	0	0.326	98.993	4.15	246.628	19.98	0	0.607	0	0.286
GO:0010468	regulation of gene expression	metabolic process	0.819	2041	0	0.309	99	4.151	246.603	19.978	0	0.607	0	0.286
GO:0010501	RNA secondary structure unwinding	cellular process	0.258	1082	0	0.238	98.996	4.147	246.632	19.982	0	0.607	0	0.286
GO:0010506	regulation of autophagy	biological regulation	0.4	1566	0.093	0.307	98.896	4.154	246.667	19.979	0.001	0.607	0	0.286
GO:0010628	positive regulation of gene expression	biological regulation	0.826	1163	0	0.303	99	4.153	246.61	19.979	0	0.607	0	0.286
GO:0010629	negative regulation of gene expression	metabolic process	0.884	1506	0	0.37	98.999	4.148	246.602	19.979	0	0.607	0	0.286
GO:0010862	positive regulation of pathway-restricted SMAD protein phosphorylation	metabolic process	0.677	623	0	0.226	98.997	4.145	246.626	19.987	0	0.607	0	0.286
GO:0014068	positive regulation of phosphatidylinositol 3-kinase signaling	biological regulation	0.806	2126	0.005	0.148	98.992	4.146	246.627	19.979	0	0.607	0	0.286
GO:0015031	protein transport	localization	0.643	16016	0	0.693	99.014	4.191	246.46	19.977	0	0.607	0	0.287
GO:0015992	proton transport	localization	0.011	508	0.149	0.303	98.792	4.146	247.07	19.989	0.002	0.607	0	0.286
GO:0016042	lipid catabolic process	metabolic process	0.416	8247	0.037	0.277	98.962	4.153	246.635	19.979	0	0.607	0	0.286
GO:0016055	Wnt signaling pathway	biological regulation	0.211	4241	0.005	0.377	98.994	4.16	246.621	19.978	0	0.607	0	0.286
GO:0016192	vesicle-mediated transport	localization	0.589	3326	0	0.327	99.006	4.164	246.589	19.98	0	0.607	0	0.286
GO:0016226	iron-sulfur cluster assembly	cellular component organization or biogenesis	0.956	271	0	0.25	99	4.149	246.616	19.98	0	0.607	0	0.286
GO:0016310	phosphorylation	metabolic process	0.421	5323	0.201	0.35	98.833	4.149	246.475	19.975	0.002	0.607	0	0.287
GO:0016311	dephosphorylation	metabolic process	0.704	3415	0	0.263	98.991	4.149	246.65	19.981	0	0.607	0	0.286
GO:0016337	single organismal cell-cell adhesion	biological adhesion	0.892	1268	0	0.252	99.001	4.149	246.595	19.978	0	0.607	0	0.286
GO:0016477	cell migration	localization	0.358	2999	0	0.423	99.001	4.158	246.588	19.978	0	0.607	0	0.286
GO:0016525	negative regulation of angiogenesis	developmental process	0.103	1448	0	0.329	99.001	4.156	246.603	19.979	0	0.607	0	0.286
GO:0016567	protein ubiquitination	metabolic process	0.775	7074	0	0.476	99	4.166	246.591	19.978	0	0.607	0	0.286
GO:0016568	chromatin modification	cellular component organization or biogenesis	0.501	3604	0	0.373	98.995	4.15	246.602	19.979	0	0.607	0	0.286
GO:0016579	protein deubiquitination	metabolic process	0.271	1316	0	0.296	98.999	4.153	246.623	19.979	0	0.607	0	0.286
GO:0017148	negative regulation of translation	metabolic process	0.744	473	0.058	0.262	98.962	4.148	246.513	19.975	0.001	0.607	0	0.287
GO:0018105	peptidyl-serine phosphorylation	cellular process	0.65	4755	0	0.262	98.998	4.152	246.625	19.979	0	0.607	0	0.286
GO:0018108	peptidyl-tyrosine phosphorylation	cellular process	0.504	1490	0	0.209	98.994	4.146	246.647	19.985	0	0.607	0	0.286
GO:0018279	protein N-linked glycosylation via asparagine	cellular process	0.672	2161	0.037	0.151	98.969	4.145	246.593	19.977	0	0.607	0	0.286
GO:0019221	cytokine-mediated signaling pathway	response to stimulus	0.007	1891	0.63	0.515	98.144	4.144	247.59	19.98	0.006	0.607	0	0.285
GO:0019233	sensory perception of pain	developmental process	0.116	729	0	0.227	99.004	4.151	246.583	19.986	0	0.607	0	0.286
GO:0019827	stem cell population maintenance	developmental process	0.659	957	0	0.341	99	4.152	246.601	19.978	0	0.607	0	0.286
GO:0019835	cytolysis	cellular process	0.038	1316	0.086	0.229	98.972	4.146	246.379	19.976	0.001	0.607	0	0.287
GO:0019915	lipid storage	biological regulation	0.897	687	0	0.243	99	4.15	246.607	19.979	0	0.607	0	0.286
GO:0021762	substantia nigra development	developmental process	0.796	580	0	0.263	98.998	4.15	246.623	19.981	0	0.607	0	0.286
GO:0023014	signal transduction by protein phosphorylation	cellular process	0.968	4253	0	0.224	98.989	4.146	246.649	19.982	0	0.607	0	0.286
GO:0030036	actin cytoskeleton organization	cellular component organization or biogenesis	0.102	2032	0.196	0.351	98.724	4.155	247.051	19.99	0.002	0.607	0	0.286
GO:0030168	platelet activation	response to stimulus	0.017	1534	0.175	0.28	98.66	4.148	247.567	20.002	0.002	0.607	0	0.285
GO:0030183	B cell differentiation	developmental process	0.281	971	0	0.175	98.996	4.145	246.626	19.981	0	0.607	0	0.286
GO:0030199	collagen fibril organization	cellular component organization or biogenesis	0.409	2039	0	0.214	99.003	4.15	246.592	19.979	0	0.607	0	0.286
GO:0030218	erythrocyte differentiation	developmental process	0.748	1170	0	0.257	99.004	4.15	246.582	19.979	0	0.607	0	0.286
GO:0030308	negative regulation of cell growth	biological regulation	0.044	1282	0.163	0.335	98.859	4.152	246.502	19.983	0.002	0.607	0	0.287
GO:0030317	sperm motility	localization	0.041	863	0.026	0.205	98.978	4.148	246.597	19.979	0	0.607	0	0.286
GO:0030324	lung development	developmental process	0.243	1398	0	0.361	99.004	4.155	246.58	19.979	0	0.607	0	0.286
GO:0030334	regulation of cell migration	localization	0.533	553	0	0.379	98.998	4.149	246.621	19.983	0	0.607	0	0.286
GO:0030335	positive regulation of cell migration	biological regulation	0.114	3513	0.384	0.386	98.504	4.148	246.965	19.98	0.004	0.607	0	0.286
GO:0030336	negative regulation of cell migration	localization	0.922	902	0	0.207	98.998	4.145	246.618	19.981	0	0.607	0	0.286
GO:0030433	ER-associated ubiquitin-dependent protein catabolic process	cellular process	0.55	579	0	0.212	99	4.149	246.611	19.979	0	0.607	0	0.286
GO:0030488	tRNA methylation	metabolic process	0.876	1303	0	0.151	98.994	4.146	246.64	19.981	0	0.607	0	0.286
GO:0030509	BMP signaling pathway	cellular process	0.272	322	0	0.326	99	4.148	246.613	19.979	0	0.607	0	0.286
GO:0030593	neutrophil chemotaxis	immune system process	0.565	529	0	0.165	98.999	4.147	246.619	19.979	0	0.607	0	0.286
GO:0030819	positive regulation of cAMP biosynthetic process	metabolic process	0.543	154	0	0.279	99.001	4.156	246.611	19.984	0	0.607	0	0.286
GO:0030855	epithelial cell differentiation	developmental process	0.67	1427	0.288	0.387	98.8	4.146	246.175	19.957	0.003	0.607	0	0.287
GO:0030890	positive regulation of B cell proliferation	immune system process	0.72	609	0	0.306	99	4.146	246.604	19.979	0	0.607	0	0.286
GO:0031146	SCF-dependent proteasomal ubiquitin-dependent protein catabolic process	metabolic process	0.474	683	0	0.213	98.999	4.149	246.62	19.979	0	0.607	0	0.286
GO:0031214	biomineral tissue development	developmental process	0.387	1351	0	0.212	98.999	4.149	246.617	19.979	0	0.607	0	0.286
GO:0031397	negative regulation of protein ubiquitination	metabolic process	0.082	1411	0.061	0.259	98.92	4.153	246.736	19.985	0.001	0.607	0	0.286
GO:0031398	positive regulation of protein ubiquitination	biological regulation	0.092	1066	0	0.137	99	4.147	246.608	19.979	0	0.607	0	0.286
GO:0031623	receptor internalization	localization	0.192	1218	0.213	0.409	98.86	4.15	246.363	19.966	0.002	0.607	0	0.287
GO:0031663	lipopolysaccharide-mediated signaling pathway	response to stimulus	0.338	755	0	0.207	99.002	4.152	246.606	19.979	0	0.607	0	0.286
GO:0032008	positive regulation of TOR signaling	response to stimulus	0.679	421	0	0.219	98.998	4.146	246.62	19.982	0	0.607	0	0.286
GO:0032088	negative regulation of NF-kappaB transcription factor activity	metabolic process	0.107	2362	0.374	0.495	98.633	4.15	246.915	19.968	0.004	0.607	0	0.286
GO:0032092	positive regulation of protein binding	biological regulation	0.168	1029	0	0.379	99	4.152	246.6	19.979	0	0.607	0	0.286
GO:0032094	response to food	response to stimulus	0.845	220	0	0.291	99	4.152	246.616	19.979	0	0.607	0	0.286
GO:0032147	activation of protein kinase activity	biological regulation	0.708	1994	0	0.273	98.993	4.146	246.646	19.988	0	0.607	0	0.286
GO:0032259	methylation	metabolic process	0.557	1604	0	0.262	99	4.152	246.611	19.979	0	0.607	0	0.286
GO:0032436	positive regulation of proteasomal ubiquitin-dependent protein catabolic process	biological regulation	0.755	1151	0	0.292	99.001	4.15	246.599	19.979	0	0.607	0	0.286
GO:0032465	regulation of cytokinesis	biological regulation	0.3	151	0	0.267	99	4.15	246.614	19.979	0	0.607	0	0.286
GO:0032508	DNA duplex unwinding	cellular component organization or biogenesis	0.681	2135	0	0.446	99	4.155	246.601	19.979	0	0.607	0	0.286
GO:0032543	mitochondrial translation	metabolic process	0.938	2102	0.001	0.212	99.001	4.151	246.608	19.979	0	0.607	0	0.286
GO:0032728	positive regulation of interferon-beta production	biological regulation	0.99	294	0	0.243	99	4.148	246.609	19.98	0	0.607	0	0.286
GO:0032729	positive regulation of interferon-gamma production	biological regulation	0.841	235	0	0.233	99	4.149	246.613	19.979	0	0.607	0	0.286
GO:0032781	positive regulation of ATPase activity	biological regulation	0.582	615	0	0.211	98.999	4.146	246.611	19.979	0	0.607	0	0.286
GO:0032869	cellular response to insulin stimulus	response to stimulus	0.398	1441	0.337	0.462	98.894	4.145	245.605	19.946	0.003	0.607	0	0.288
GO:0032880	regulation of protein localization	localization	0.509	1461	0	0.558	99.001	4.151	246.574	19.978	0	0.607	0	0.286
GO:0032981	mitochondrial respiratory chain complex I assembly	cellular component organization or biogenesis	0.057	265	0	0.296	99	4.152	246.612	19.981	0	0.607	0	0.286
GO:0033138	positive regulation of peptidyl-serine phosphorylation	metabolic process	0.119	1820	0	0.331	99.004	4.16	246.587	19.983	0	0.607	0	0.286
GO:0033141	positive regulation of peptidyl-serine phosphorylation of STAT protein	response to stimulus	0.423	90	0	0.27	98.999	4.145	246.617	19.985	0	0.607	0	0.286
GO:0034220	ion transmembrane transport	localization	0.188	3194	0	0.2	98.994	4.146	246.62	19.979	0	0.607	0	0.286
GO:0034314	Arp2/3 complex-mediated actin nucleation	biological regulation	0.225	233	0	0.199	99	4.15	246.612	19.979	0	0.607	0	0.286
GO:0034599	cellular response to oxidative stress	response to stimulus	0.4	1635	0.025	0.285	98.98	4.15	246.591	19.98	0	0.607	0	0.286
GO:0034765	regulation of ion transmembrane transport	localization	0.457	14275	0	0.444	98.992	4.158	246.581	19.979	0	0.607	0	0.286
GO:0034976	response to endoplasmic reticulum stress	response to stimulus	0.293	2200	0	0.349	98.997	4.156	246.63	19.98	0	0.607	0	0.286
GO:0035264	multicellular organism growth	developmental process	0.559	746	0	0.253	98.998	4.147	246.622	19.983	0	0.607	0	0.286
GO:0035556	intracellular signal transduction	response to stimulus	0.572	15997	0	0.389	99.013	4.165	246.565	19.978	0	0.607	0	0.287
GO:0035690	cellular response to drug	response to stimulus	0.532	1809	0	0.246	98.992	4.145	246.636	19.984	0	0.607	0	0.286
GO:0035914	skeletal muscle cell differentiation	developmental process	0.098	369	0	0.088	99.005	4.148	246.586	19.983	0	0.607	0	0.286
GO:0040008	regulation of growth	biological regulation	0.209	1861	0	0.155	98.994	4.146	246.639	19.98	0	0.607	0	0.286
GO:0042100	B cell proliferation	immune system process	0.404	88	0	0.27	98.999	4.145	246.617	19.985	0	0.607	0	0.286
GO:0042102	positive regulation of T cell proliferation	immune system process	0.983	577	0	0.325	98.999	4.147	246.615	19.982	0	0.607	0	0.286
GO:0042104	positive regulation of activated T cell proliferation	immune system process	0.957	331	0	0.277	98.999	4.149	246.616	19.979	0	0.607	0	0.286
GO:0042127	regulation of cell proliferation	biological regulation	0.671	6137	0	0.3	98.986	4.15	246.676	19.982	0	0.607	0	0.286
GO:0042254	ribosome biogenesis	cellular component organization or biogenesis	0.481	510	0	0.321	99	4.151	246.615	19.983	0	0.607	0	0.286
GO:0042384	cilium assembly	cellular component organization or biogenesis	0.586	1579	0	0.42	99.001	4.158	246.595	19.979	0	0.607	0	0.286
GO:0042391	regulation of membrane potential	biological regulation	0.938	3017	0	0.173	98.995	4.147	246.639	19.98	0	0.607	0	0.286
GO:0042475	odontogenesis of dentin-containing tooth	developmental process	0.009	252	0.369	0.434	98.454	4.145	247.913	20.009	0.004	0.607	0	0.285
GO:0042493	response to drug	response to stimulus	0.407	1432	0	0.338	99.001	4.152	246.595	19.978	0	0.607	0	0.286
GO:0042593	glucose homeostasis	biological regulation	0.886	1498	0.137	0.324	98.924	4.148	246.357	19.973	0.001	0.607	0	0.287
GO:0042632	cholesterol homeostasis	biological regulation	0.313	646	0	0.239	99.001	4.153	246.606	19.98	0	0.607	0	0.286
GO:0042730	fibrinolysis	biological regulation	0.84	1274	0	0.256	98.998	4.147	246.611	19.979	0	0.607	0	0.286
GO:0042742	defense response to bacterium	response to stimulus	0.055	1231	0.451	0.41	98.302	4.147	247.719	20.013	0.005	0.607	0	0.285
GO:0042752	regulation of circadian rhythm	biological regulation	0.601	1647	0	0.311	98.999	4.15	246.605	19.979	0	0.607	0	0.286
GO:0042787	protein ubiquitination involved in ubiquitin-dependent protein catabolic process	cellular process	0.662	1446	0	0.209	99	4.15	246.613	19.979	0	0.607	0	0.286
GO:0042981	regulation of apoptotic process	biological regulation	0.769	3533	0	0.343	98.996	4.153	246.625	19.98	0	0.607	0	0.286
GO:0043065	positive regulation of apoptotic process	biological regulation	0.645	5285	0	0.369	99.001	4.155	246.592	19.977	0	0.607	0	0.286
GO:0043066	negative regulation of apoptotic process	biological regulation	0.679	8158	0.101	0.492	98.915	4.162	246.521	19.983	0.001	0.607	0	0.287
GO:0043085	positive regulation of catalytic activity	biological regulation	0.336	997	0.132	0.267	98.816	4.148	246.901	19.978	0.001	0.607	0	0.286
GO:0043086	negative regulation of catalytic activity	biological regulation	0.184	1601	0	0.368	99.001	4.155	246.595	19.978	0	0.607	0	0.286
GO:0043123	positive regulation of I-kappaB kinase/NF-kappaB signaling	response to stimulus	0.185	3547	0	0.411	99.006	4.164	246.568	19.98	0	0.607	0	0.286
GO:0043154	negative regulation of cysteine-type endopeptidase activity involved in apoptotic process	biological regulation	0.166	810	0.476	0.574	98.705	4.152	246.06	19.971	0.005	0.607	0	0.287
GO:0043161	proteasome-mediated ubiquitin-dependent protein catabolic process	metabolic process	0.549	2052	0.181	0.446	98.849	4.158	246.504	19.974	0.002	0.607	0	0.287
GO:0043280	positive regulation of cysteine-type endopeptidase activity involved in apoptotic process	metabolic process	0.885	520	0.017	0.106	98.988	4.145	246.58	19.978	0	0.607	0	0.286
GO:0043330	response to exogenous dsRNA	response to stimulus	0.712	357	0	0.164	99	4.148	246.612	19.979	0	0.607	0	0.286
GO:0043406	positive regulation of MAP kinase activity	response to stimulus	0.195	1249	0.06	0.268	98.923	4.153	246.692	19.981	0.001	0.607	0	0.286
GO:0043407	negative regulation of MAP kinase activity	biological regulation	0.161	206	0	0.343	98.999	4.151	246.616	19.979	0	0.607	0	0.286
GO:0043408	regulation of MAPK cascade	metabolic process	0.441	765	0	0.259	98.998	4.147	246.62	19.982	0	0.607	0	0.286
GO:0043410	positive regulation of MAPK cascade	metabolic process	0.984	1479	0	0.529	99	4.153	246.59	19.978	0	0.607	0	0.286
GO:0043433	negative regulation of sequence-specific DNA binding transcription factor activity	metabolic process	0.381	1363	0	0.264	99.002	4.154	246.603	19.979	0	0.607	0	0.286
GO:0043524	negative regulation of neuron apoptotic process	biological regulation	0.159	2651	0	0.402	99.001	4.156	246.583	19.978	0	0.607	0	0.286
GO:0043547	positive regulation of GTPase activity	biological regulation	0.149	24238	0.105	0.564	98.9	4.183	246.619	19.979	0.001	0.607	0	0.286
GO:0043966	histone H3 acetylation	metabolic process	0.501	1308	0.058	0.186	98.94	4.147	246.616	19.979	0.001	0.607	0	0.286
GO:0045087	innate immune response	immune system process	0.261	6640	0.528	0.66	98.48	4.173	246.795	19.987	0.005	0.607	0	0.286
GO:0045429	positive regulation of nitric oxide biosynthetic process	cellular process	0.436	1779	0	0.354	99.002	4.156	246.59	19.979	0	0.607	0	0.286
GO:0045444	fat cell differentiation	developmental process	0.464	5746	0	0.183	99.011	4.15	246.562	19.978	0	0.607	0	0.287
GO:0045454	cell redox homeostasis	biological regulation	0.42	2631	0.138	0.3	98.835	4.15	246.784	19.978	0.001	0.607	0	0.286
GO:0045600	positive regulation of fat cell differentiation	developmental process	0.17	1529	0	0.284	99.005	4.16	246.583	19.984	0	0.607	0	0.286
GO:0045669	positive regulation of osteoblast differentiation	developmental process	0.442	483	0	0.208	99.001	4.148	246.609	19.979	0	0.607	0	0.286
GO:0045747	positive regulation of Notch signaling pathway	response to stimulus	0.59	1966	0.066	0.272	98.955	4.148	246.534	19.977	0.001	0.607	0	0.287
GO:0045766	positive regulation of angiogenesis	developmental process	0.814	2657	0.049	0.244	98.954	4.15	246.583	19.977	0	0.607	0	0.286
GO:0045785	positive regulation of cell adhesion	biological adhesion	0.363	522	0.056	0.126	98.974	4.145	246.332	19.972	0.001	0.607	0	0.287
GO:0045786	negative regulation of cell cycle	biological regulation	0.905	1103	0	0.19	99	4.146	246.604	19.978	0	0.607	0	0.286
GO:0045859	regulation of protein kinase activity	biological regulation	0.241	1732	0.208	0.26	98.592	4.147	247.538	20.002	0.002	0.607	0	0.285
GO:0045892	negative regulation of transcription, DNA-templated	metabolic process	0.558	8730	0	0.264	99.02	4.157	246.52	19.978	0	0.607	0	0.287
GO:0045893	positive regulation of transcription, DNA-templated	metabolic process	0.526	10147	0	0.299	99.011	4.156	246.564	19.978	0	0.607	0	0.287
GO:0045931	positive regulation of mitotic cell cycle	biological regulation	0.735	1168	0.106	0.248	98.972	4.146	246.141	19.973	0.001	0.607	0	0.287
GO:0046034	ATP metabolic process	metabolic process	0.351	2721	0.206	0.316	98.683	4.149	247.278	19.989	0.002	0.607	0	0.286
GO:0046330	positive regulation of JNK cascade	metabolic process	0.475	4512	0	0.148	99.014	4.149	246.543	19.978	0	0.607	0	0.287
GO:0046426	negative regulation of JAK-STAT cascade	response to stimulus	0.152	354	0.217	0.321	98.651	4.149	247.43	19.996	0.002	0.607	0	0.286
GO:0046777	protein autophosphorylation	metabolic process	0.264	4534	0	0.262	99.004	4.153	246.584	19.979	0	0.607	0	0.286
GO:0048468	cell development	developmental process	0.629	731	0	0.253	98.998	4.148	246.622	19.982	0	0.607	0	0.286
GO:0048511	rhythmic process	rhythmic process	0.736	1556	0	0.34	98.999	4.15	246.6	19.979	0	0.607	0	0.286
GO:0048812	neuron projection morphogenesis	developmental process	0.17	1083	0	0.248	99.007	4.156	246.57	19.989	0	0.607	0	0.286
GO:0050714	positive regulation of protein secretion	localization	0.495	1183	0.02	0.182	98.986	4.147	246.585	19.979	0	0.607	0	0.286
GO:0050728	negative regulation of inflammatory response	response to stimulus	0.078	940	0.364	0.442	98.455	4.147	247.681	19.994	0.004	0.607	0	0.285
GO:0050729	positive regulation of inflammatory response	response to stimulus	0.734	626	0	0.318	99.001	4.156	246.604	19.98	0	0.607	0	0.286
GO:0050731	positive regulation of peptidyl-tyrosine phosphorylation	metabolic process	0.177	1480	0	0.274	99.008	4.161	246.57	19.988	0	0.607	0	0.286
GO:0050790	regulation of catalytic activity	biological regulation	0.768	2290	0.017	0.2	98.984	4.147	246.613	19.98	0	0.607	0	0.286
GO:0050821	protein stabilization	biological regulation	0.552	3162	0	0.389	98.993	4.156	246.651	19.983	0	0.607	0	0.286
GO:0050829	defense response to Gram-negative bacterium	response to stimulus	0.277	793	0.287	0.396	98.869	4.147	245.931	19.968	0.003	0.607	0	0.287
GO:0050830	defense response to Gram-positive bacterium	response to stimulus	0.617	449	0	0.384	99	4.151	246.609	19.979	0	0.607	0	0.286
GO:0050832	defense response to fungus	response to stimulus	0.223	386	0.139	0.338	98.902	4.148	246.544	19.974	0.001	0.607	0	0.287
GO:0050873	brown fat cell differentiation	developmental process	0.37	510	0.273	0.325	98.692	4.143	246.682	19.963	0.003	0.607	0	0.286
GO:0050918	positive chemotaxis	response to stimulus	0.075	725	0	0.213	99.003	4.154	246.596	19.984	0	0.607	0	0.286
GO:0051091	positive regulation of sequence-specific DNA binding transcription factor activity	metabolic process	0.557	4271	0	0.452	99	4.161	246.596	19.978	0	0.607	0	0.286
GO:0051092	positive regulation of NF-kappaB transcription factor activity	cellular process	0.797	3525	0.01	0.231	98.988	4.15	246.63	19.98	0	0.607	0	0.286
GO:0051259	protein oligomerization	cellular component organization or biogenesis	0.22	2140	0.022	0.171	98.973	4.15	246.647	19.983	0	0.607	0	0.286
GO:0051262	protein tetramerization	cellular component organization or biogenesis	0.353	497	0	0.331	98.999	4.149	246.614	19.98	0	0.607	0	0.286
GO:0051281	positive regulation of release of sequestered calcium ion into cytosol	biological regulation	0.301	493	0	0.317	98.999	4.15	246.614	19.979	0	0.607	0	0.286
GO:0051289	protein homotetramerization	cellular component organization or biogenesis	0.62	2133	0	0.244	99.007	4.153	246.57	19.979	0	0.607	0	0.286
GO:0051301	cell division	cellular process	0.749	8241	0	0.586	98.999	4.183	246.618	19.979	0	0.607	0	0.286
GO:0051321	meiotic cell cycle	reproduction	0.236	1239	0	0.212	98.991	4.145	246.66	19.988	0	0.607	0	0.286
GO:0051496	positive regulation of stress fiber assembly	cellular component organization or biogenesis	0.908	970	0	0.238	99.003	4.152	246.591	19.98	0	0.607	0	0.286
GO:0051603	proteolysis involved in cellular protein catabolic process	metabolic process	0.686	1097	0	0.266	99.003	4.151	246.589	19.979	0	0.607	0	0.286
GO:0051726	regulation of cell cycle	biological regulation	0.559	1784	0.038	0.227	98.98	4.147	246.522	19.981	0	0.607	0	0.287
GO:0051781	positive regulation of cell division	biological regulation	0.165	1564	0.3	0.37	98.64	4.148	246.917	19.973	0.003	0.607	0	0.286
GO:0051897	positive regulation of protein kinase B signaling	biological regulation	0.823	1068	0	0.258	99.001	4.15	246.599	19.978	0	0.607	0	0.286
GO:0055072	iron ion homeostasis	biological regulation	0.523	1373	0	0.275	99.005	4.152	246.578	19.979	0	0.607	0	0.286
GO:0055085	transmembrane transport	localization	0.336	5200	0.136	0.48	98.868	4.165	246.63	19.978	0.001	0.607	0	0.286
GO:0055088	lipid homeostasis	biological regulation	0.193	612	0	0.292	99	4.154	246.61	19.979	0	0.607	0	0.286
GO:0060021	palate development	developmental process	0.567	811	0.019	0.148	98.97	4.149	246.663	19.98	0	0.607	0	0.286
GO:0060070	canonical Wnt signaling pathway	response to stimulus	0.445	913	0	0.236	99.005	4.158	246.583	19.989	0	0.607	0	0.286
GO:0060271	cilium morphogenesis	cellular component organization or biogenesis	0.035	3422	0.244	0.461	98.738	4.159	246.82	19.985	0.002	0.607	0	0.286
GO:0060326	cell chemotaxis	developmental process	0.566	346	0	0.336	99	4.151	246.615	19.979	0	0.607	0	0.286
GO:0060395	SMAD protein signal transduction	biological regulation	0.533	808	0.057	0.249	98.985	4.146	246.372	19.979	0.001	0.607	0	0.287
GO:0061025	membrane fusion	cellular component organization or biogenesis	0.384	1130	0.007	0.19	98.992	4.147	246.618	19.979	0	0.607	0	0.286
GO:0061077	chaperone-mediated protein folding	cellular process	0.649	802	0	0.195	98.997	4.147	246.625	19.98	0	0.607	0	0.286
GO:0070098	chemokine-mediated signaling pathway	response to stimulus	0.527	274	0	0.416	99	4.153	246.608	19.979	0	0.607	0	0.286
GO:0070373	negative regulation of ERK1 and ERK2 cascade	metabolic process	0.303	837	0	0.328	99.003	4.155	246.592	19.982	0	0.607	0	0.286
GO:0070374	positive regulation of ERK1 and ERK2 cascade	metabolic process	0.364	4046	0.003	0.237	99	4.152	246.601	19.979	0	0.607	0	0.286
GO:0070536	protein K63-linked deubiquitination	metabolic process	0.329	626	0.101	0.249	98.881	4.149	246.69	19.977	0.001	0.607	0	0.286
GO:0070588	calcium ion transmembrane transport	localization	0.399	7959	0	0.42	99.004	4.168	246.597	19.98	0	0.607	0	0.286
GO:0070936	protein K48-linked ubiquitination	metabolic process	0.641	1199	0.028	0.243	98.987	4.147	246.537	19.982	0	0.607	0	0.287
GO:0070979	protein K11-linked ubiquitination	metabolic process	0.408	662	0	0.294	98.998	4.149	246.62	19.98	0	0.607	0	0.286
GO:0071277	cellular response to calcium ion	cellular process	0.778	3326	0	0.295	98.995	4.149	246.625	19.981	0	0.607	0	0.286
GO:0071346	cellular response to interferon-gamma	response to stimulus	0.701	206	0	0.212	99	4.147	246.609	19.979	0	0.607	0	0.286
GO:0071347	cellular response to interleukin-1	response to stimulus	0.943	494	0.033	0.13	98.941	4.147	246.735	19.981	0	0.607	0	0.286
GO:0071356	cellular response to tumor necrosis factor	response to stimulus	0.046	633	0.16	0.289	98.726	4.15	247.254	19.993	0.002	0.607	0	0.286
GO:0071363	cellular response to growth factor stimulus	response to stimulus	0.019	693	0	0.27	99.002	4.159	246.605	19.982	0	0.607	0	0.286
GO:0071407	cellular response to organic cyclic compound	cellular process	0.922	759	0	0.239	98.999	4.148	246.617	19.979	0	0.607	0	0.286
GO:0071456	cellular response to hypoxia	response to stimulus	0.985	600	0.051	0.157	98.913	4.146	246.779	19.98	0.001	0.607	0	0.286
GO:0071560	cellular response to transforming growth factor beta stimulus	response to stimulus	0.531	926	0	0.306	98.999	4.148	246.606	19.979	0	0.607	0	0.286
GO:0071805	potassium ion transmembrane transport	localization	0.367	15362	0	0.468	98.991	4.161	246.595	19.979	0	0.607	0	0.286
GO:0071897	DNA biosynthetic process	metabolic process	0.563	771	0.041	0.255	98.983	4.147	246.486	19.981	0	0.607	0	0.287
GO:0072593	reactive oxygen species metabolic process	metabolic process	0.102	1051	0	0.268	98.999	4.147	246.613	19.98	0	0.607	0	0.286
GO:0072659	protein localization to plasma membrane	localization	0.402	1522	0	0.376	99	4.153	246.602	19.978	0	0.607	0	0.286
GO:0090090	negative regulation of canonical Wnt signaling pathway	response to stimulus	0.064	1443	0	0.306	99.006	4.161	246.575	19.985	0	0.607	0	0.286
GO:0090200	positive regulation of release of cytochrome c from mitochondria	response to stimulus	0.518	978	0.158	0.293	98.884	4.147	246.488	19.974	0.002	0.607	0	0.287
GO:0090314	positive regulation of protein targeting to membrane	localization	0.449	607	0	0.238	99.002	4.149	246.595	19.98	0	0.607	0	0.286
GO:0098655	cation transmembrane transport	localization	0.582	1033	0.017	0.173	98.982	4.148	246.619	19.979	0	0.607	0	0.286
GO:0098779	mitophagy in response to mitochondrial depolarization	response to stimulus	0.475	1880	0	0.428	99	4.154	246.592	19.978	0	0.607	0	0.286
GO:0098869	NA	response to stimulus	0.073	1873	0.407	0.412	98.485	4.148	247.033	19.97	0.004	0.607	0	0.286
GO:1902476	chloride transmembrane transport	localization	0.147	8320	0.299	0.471	98.831	4.15	245.998	19.965	0.003	0.607	0	0.287
GO:1902600	hydrogen ion transmembrane transport	localization	0.089	510	0	0.26	99	4.152	246.615	19.979	0	0.607	0	0.286
GO:1904030	negative regulation of cyclin-dependent protein kinase activity	metabolic process	0.248	2052	0	0.332	99.001	4.15	246.578	19.978	0	0.607	0	0.286
GO:2001244	positive regulation of intrinsic apoptotic signaling pathway	response to stimulus	0.235	762	0.123	0.268	98.916	4.147	246.484	19.974	0.001	0.607	0	0.287
GO:0001764	neuron migration	developmental process	0.192	4461	0.612	0.551	98.343	4.151	247.113	19.977	0.006	0.606	-0.001	0.286
GO:0006334	nucleosome assembly	cellular component organization or biogenesis	0.845	515	0.261	0.295	98.809	4.142	245.912	19.946	0.003	0.606	-0.001	0.287
GO:0006364	rRNA processing	metabolic process	0.114	796	0.393	0.529	98.606	4.155	246.75	19.962	0.004	0.606	-0.001	0.286
GO:0006506	GPI anchor biosynthetic process	cellular process	0.263	254	0.494	0.552	98.564	4.149	247.061	19.995	0.005	0.606	-0.001	0.286
GO:0006814	sodium ion transport	localization	0.579	4327	0.619	0.614	98.474	4.151	246.573	19.955	0.006	0.606	-0.001	0.287
GO:0006958	complement activation, classical pathway	immune system process	0.109	2428	0.435	0.484	98.881	4.145	245.262	19.95	0.004	0.606	-0.001	0.288
GO:0007155	cell adhesion	biological adhesion	0.092	17894	0.597	0.671	98.259	4.184	247.505	20.003	0.006	0.606	-0.001	0.285
GO:0008283	cell proliferation	developmental process	0.215	4951	0.846	0.64	98.087	4.151	246.933	19.955	0.009	0.606	-0.001	0.286
GO:0008286	insulin receptor signaling pathway	cellular process	0.466	1774	0.653	0.611	98.786	4.143	245.004	19.927	0.007	0.606	-0.001	0.289
GO:0015986	ATP synthesis coupled proton transport	metabolic process	0.932	358	0.44	0.494	98.756	4.146	245.771	19.949	0.004	0.606	-0.001	0.288
GO:0015991	ATP hydrolysis coupled proton transport	localization	0.302	1029	0.873	0.565	98.545	4.137	243.429	19.857	0.009	0.606	-0.001	0.29
GO:0030838	positive regulation of actin filament polymerization	biological regulation	0.21	438	0.828	0.79	98.368	4.143	247.121	19.974	0.008	0.606	-0.001	0.286
GO:0031175	neuron projection development	developmental process	0.102	2058	0.334	0.45	98.613	4.155	246.991	19.981	0.003	0.606	-0.001	0.286
GO:0032526	response to retinoic acid	response to stimulus	0.414	750	0.177	0.272	98.752	4.145	246.931	19.981	0.002	0.606	-0.001	0.286
GO:0035335	peptidyl-tyrosine dephosphorylation	metabolic process	0.977	1909	0.191	0.285	98.904	4.146	245.967	19.969	0.002	0.606	-0.001	0.287
GO:0035725	sodium ion transmembrane transport	localization	0.527	3599	0.288	0.464	98.686	4.157	246.845	19.97	0.003	0.606	-0.001	0.286
GO:0043401	steroid hormone mediated signaling pathway	response to stimulus	0.522	2205	0.654	0.626	98.532	4.15	245.983	19.962	0.007	0.606	-0.001	0.287
GO:0046854	phosphatidylinositol phosphorylation	cellular process	0.326	1154	0.485	0.475	98.835	4.144	245.081	19.93	0.005	0.606	-0.001	0.288
GO:0048662	negative regulation of smooth muscle cell proliferation	biological regulation	0.372	374	0.229	0.297	98.806	4.143	246.277	19.957	0.002	0.606	-0.001	0.287
GO:0051865	protein autoubiquitination	cellular process	0.377	2857	0.282	0.361	98.686	4.143	246.822	19.962	0.003	0.606	-0.001	0.286
GO:0055114	oxidation-reduction process	metabolic process	0.322	30734	2.123	1.258	97.127	4.217	245.906	19.929	0.021	0.606	-0.001	0.288
GO:0071222	cellular response to lipopolysaccharide	response to stimulus	0.039	774	0.74	0.61	98.347	4.15	246.46	19.968	0.007	0.606	-0.001	0.287
GO:0071230	cellular response to amino acid stimulus	response to stimulus	0.026	543	0.888	0.746	98.599	4.144	245.166	19.938	0.009	0.606	-0.001	0.289
GO:0090002	establishment of protein localization to plasma membrane	cellular component organization or biogenesis	0.413	1663	0.274	0.382	98.732	4.146	246.71	19.964	0.003	0.606	-0.001	0.286
GO:0090305	nucleic acid phosphodiester bond hydrolysis	cellular process	0.218	3423	0.439	0.535	98.593	4.155	246.794	19.982	0.004	0.606	-0.001	0.286
GO:0002181	cytoplasmic translation	metabolic process	0.308	116	0.801	0.619	98.346	4.141	246.703	19.953	0.008	0.605	-0.002	0.287
GO:0006869	lipid transport	localization	0.295	2381	0.616	0.503	98.794	4.139	244.483	19.915	0.006	0.605	-0.002	0.289
GO:0007018	microtubule-based movement	cellular process	0.098	1915	0.684	0.574	98.441	4.14	246.476	19.951	0.007	0.605	-0.002	0.287
GO:0051881	regulation of mitochondrial membrane potential	biological regulation	0.429	988	0.723	0.502	98.366	4.134	245.41	19.909	0.007	0.605	-0.002	0.288
GO:0097192	extrinsic apoptotic signaling pathway in absence of ligand	response to stimulus	0.483	1881	0.514	0.423	98.58	4.14	245.752	19.934	0.005	0.605	-0.002	0.287
GO:0060041	retina development in camera-type eye	developmental process	0.014	548	0.758	0.613	97.997	4.131	247.786	19.958	0.008	0.604	-0.003	0.285
GO:0000387	spliceosomal snRNP assembly	metabolic process	0.09	258	3.821	1.636	96.537	4.112	248.175	19.923	0.038	0.603	-0.004	0.288
GO:0006351	transcription, DNA-templated	cellular process	0.193	34738	4.16	1.705	94.657	4.279	249.472	19.98	0.042	0.603	-0.004	0.284
GO:0006355	regulation of transcription, DNA-templated	biological regulation	0.167	21784	3.946	1.578	95.093	4.222	248.833	19.962	0.04	0.602	-0.005	0.285
GO:0090502	RNA phosphodiester bond hydrolysis, endonucleolytic	cellular process	0.25	735	5.153	1.836	90.809	4.018	269.062	20.299	0.054	0.601	-0.006	0.263
GO:0030154	cell differentiation	developmental process	0.25	9840	5.755	1.739	88.933	4.04	268.61	20.261	0.061	0.597	-0.01	0.261
aThe P-Values based on post-GWAS analysis
bThe number of SNPs in GO terms
cThe genomic variance explained by GO terms
dThe standard errors for the estimated genomic variance explained by GO terms
eThe genomic variance explained by the remaing genome
fThe standard errors for the estimated genomic variance explained by the remaining genome
gThe residual variance
hThe stanaard errors for the residual variance
iThe proportion of genomic variance explained by GO terms
jThe prediction accuracy with GFBLUP
kThe changes in prediction accuracy with GFBLUP relative to GBLUP
lThe total heritabilities estimated by GFBLUP
mThe heritabilities estimated by GBLUP
