# Supplementary material for: Use of biological priors enhances understanding of genetic architecture and genomic prediction of complex traits within and between dairy cattle breeds
Source: BMC Genomics. 2017 Aug 10;18:604. doi: 10.1186/s12864-017-4004-z (PMC5553760; doi:10.1186/s12864-017-4004-z)
Supplement: Supplementary file 4 — Results of Post-GWAS and GFBLUP analyses for protein yield within the Holstein (HOL) breed. (XLSX 60 kb) [file 12864_2017_4004_MOESM4_ESM.xlsx]

## Sheet: Sheet1
Table S3. The results of post-GWAS and GFBLUP analyses for protein yield in Holstein population
GO_ID	GO_term	GO_family	P_post_GWASa	NO.SNPfb	gfc	SEgfd	g-fe	SEg-ff	geg	SEgeh	H2f i	rj	Δrk	h2GFBLUPl	h2GBLUPm
GO:0042572	retinol metabolic process	metabolic process	0.095	586	5.328	2.085	98.893	4.106	239.479	19.527	0.051	0.612	0.01	0.303	0.3014
GO:0030154	cell differentiation	developmental process	0.001	9840	1.668	0.902	99.955	4.18	238.722	19.651	0.016	0.61	0.008	0.299
GO:0090502	RNA phosphodiester bond hydrolysis, endonucleolytic	cellular process	0.001	735	1.139	0.843	100.917	4.17	238.388	19.682	0.011	0.609	0.007	0.3
GO:0042742	defense response to bacterium	response to stimulus	0.003	1231	1.067	0.683	100.907	4.169	237.762	19.664	0.01	0.608	0.006	0.3
GO:0034644	cellular response to UV	response to stimulus	0.061	532	2.37	1.33	100.445	4.165	237.231	19.625	0.023	0.607	0.005	0.302
GO:0050821	protein stabilization	biological regulation	0.78	3162	2.147	1.124	100.623	4.174	235.446	19.561	0.021	0.607	0.005	0.304
GO:0007017	microtubule-based process	cellular process	0.77	119	0.616	0.581	101.791	4.174	235.619	19.627	0.006	0.606	0.004	0.303
GO:0042475	odontogenesis of dentin-containing tooth	developmental process	0.071	252	1.135	0.875	101.063	4.17	238.361	19.68	0.011	0.606	0.004	0.3
GO:0007059	chromosome segregation	developmental process	0.01	740	1.48	0.869	100.727	4.169	236.771	19.608	0.014	0.605	0.003	0.302
GO:0009791	post-embryonic development	developmental process	0.091	1369	0.24	0.313	101.706	4.176	237.338	19.671	0.002	0.605	0.003	0.3
GO:0050790	regulation of catalytic activity	biological regulation	0.368	2290	0.335	0.4	101.725	4.175	236.943	19.658	0.003	0.605	0.003	0.301
GO:0008286	insulin receptor signaling pathway	cellular process	0.359	1774	0.792	0.703	101.819	4.174	234.949	19.613	0.008	0.604	0.002	0.304
GO:0032760	positive regulation of tumor necrosis factor production	biological regulation	0.307	830	0.519	0.503	101.931	4.174	234.772	19.607	0.005	0.604	0.002	0.304
GO:0045600	positive regulation of fat cell differentiation	developmental process	0.387	1529	1.006	0.721	101.278	4.171	236.34	19.62	0.01	0.604	0.002	0.302
GO:0000226	microtubule cytoskeleton organization	cellular component organization or biogenesis	0.271	1906	1.138	0.76	100.991	4.163	237.062	19.622	0.011	0.603	0.001	0.301
GO:0001822	kidney development	developmental process	0.265	1192	0.607	0.554	101.428	4.174	236.908	19.649	0.006	0.603	0.001	0.301
GO:0006457	protein folding	cellular process	0.249	3188	1.787	1.004	100.267	4.171	238.007	19.607	0.018	0.603	0.001	0.3
GO:0006506	GPI anchor biosynthetic process	cellular process	0.487	254	0.722	0.655	101.543	4.172	236.867	19.651	0.007	0.603	0.001	0.302
GO:0006508	proteolysis	metabolic process	0.418	14299	0.61	0.672	101.486	4.199	236.744	19.65	0.006	0.603	0.001	0.301
GO:0006665	sphingolipid metabolic process	metabolic process	0.336	718	0.9	0.638	101.714	4.171	233.981	19.583	0.009	0.603	0.001	0.305
GO:0006810	transport	localization	0.162	6170	2.142	1.138	100.151	4.194	237.584	19.63	0.021	0.603	0.001	0.301
GO:0006886	intracellular protein transport	localization	0.093	7989	0.3	0.556	101.78	4.201	236.667	19.654	0.003	0.603	0.001	0.301
GO:0007005	mitochondrion organization	cellular component organization or biogenesis	0.505	1156	0.475	0.48	101.699	4.171	236.391	19.631	0.005	0.603	0.001	0.302
GO:0007219	Notch signaling pathway	biological regulation	0.394	3967	0.187	0.366	101.867	4.184	236.881	19.662	0.002	0.603	0.001	0.301
GO:0007411	axon guidance	developmental process	0.185	4996	0.408	0.455	101.552	4.184	237.288	19.67	0.004	0.603	0.001	0.301
GO:0007631	feeding behavior	behavior	0.27	81	0.163	0.334	101.98	4.178	236.363	19.647	0.002	0.603	0.001	0.302
GO:0016049	cell growth	developmental process	0.262	1054	0.15	0.242	102.027	4.172	236.099	19.635	0.001	0.603	0.001	0.302
GO:0016226	iron-sulfur cluster assembly	cellular component organization or biogenesis	0.498	271	0.437	0.415	101.578	4.174	236.818	19.649	0.004	0.603	0.001	0.301
GO:0019221	cytokine-mediated signaling pathway	response to stimulus	0.053	1891	0.38	0.483	101.589	4.184	237.365	19.668	0.004	0.603	0.001	0.3
GO:0030183	B cell differentiation	developmental process	0.307	971	0.177	0.344	101.973	4.176	236.443	19.65	0.002	0.603	0.001	0.302
GO:0030307	positive regulation of cell growth	biological regulation	0.413	1665	0.34	0.43	101.924	4.173	235.796	19.622	0.003	0.603	0.001	0.303
GO:0030593	neutrophil chemotaxis	immune system process	0.326	529	0.319	0.435	101.943	4.174	235.96	19.625	0.003	0.603	0.001	0.302
GO:0032869	cellular response to insulin stimulus	response to stimulus	0.669	1441	0.211	0.364	102.031	4.174	235.912	19.635	0.002	0.603	0.001	0.302
GO:0032922	circadian regulation of gene expression	biological regulation	0.226	682	0.453	0.583	101.719	4.184	236.675	19.653	0.004	0.603	0.001	0.302
GO:0034389	lipid particle organization	cellular component organization or biogenesis	0.05	761	0.304	0.374	101.717	4.174	237.2	19.662	0.003	0.603	0.001	0.301
GO:0035725	sodium ion transmembrane transport	localization	0.075	3599	1.765	0.937	100.386	4.167	238.071	19.632	0.017	0.603	0.001	0.3
GO:0042632	cholesterol homeostasis	biological regulation	0.109	646	0.918	0.744	101.177	4.171	237.718	19.65	0.009	0.603	0.001	0.3
GO:0043066	negative regulation of apoptotic process	biological regulation	0.453	8158	0.947	0.765	101.347	4.192	235.575	19.628	0.009	0.603	0.001	0.303
GO:0045454	cell redox homeostasis	biological regulation	0.811	2631	0.347	0.498	101.719	4.183	237.028	19.653	0.003	0.603	0.001	0.301
GO:0046426	negative regulation of JAK-STAT cascade	response to stimulus	0.315	354	0.543	0.555	101.477	4.177	237.719	19.674	0.005	0.603	0.001	0.3
GO:0046777	protein autophosphorylation	metabolic process	0.411	4534	0.185	0.347	101.875	4.183	236.819	19.659	0.002	0.603	0.001	0.301
GO:0048286	lung alveolus development	developmental process	0.114	547	0.247	0.312	101.799	4.174	236.818	19.651	0.002	0.603	0.001	0.301
GO:0051028	mRNA transport	localization	0.319	635	0.198	0.304	101.876	4.177	236.629	19.653	0.002	0.603	0.001	0.301
GO:0051301	cell division	cellular process	0.258	8241	0.976	0.838	101.068	4.216	237.112	19.662	0.01	0.603	0.001	0.301
GO:0060048	cardiac muscle contraction	developmental process	0.451	2059	0.326	0.406	101.696	4.176	237.169	19.657	0.003	0.603	0.001	0.301
GO:0070979	protein K11-linked ubiquitination	metabolic process	0.113	662	0.304	0.395	101.814	4.176	236.594	19.647	0.003	0.603	0.001	0.301
GO:0098869	NA	response to stimulus	0.068	1873	0.468	0.451	101.603	4.176	236.551	19.629	0.005	0.603	0.001	0.301
GO:0000027	ribosomal large subunit assembly	cellular component organization or biogenesis	0.516	247	0.241	0.374	101.902	4.177	236.5	19.647	0.002	0.602	0	0.302
GO:0000028	ribosomal small subunit assembly	cellular component organization or biogenesis	0.196	244	0.135	0.293	102.005	4.175	236.348	19.644	0.001	0.602	0	0.302
GO:0000045	autophagosome assembly	cellular component organization or biogenesis	0.21	1131	0	0.325	102.104	4.186	236.534	19.659	0	0.602	0	0.302
GO:0000082	G1/S transition of mitotic cell cycle	developmental process	0.728	3004	0	0.2	102.109	4.182	236.516	19.656	0	0.602	0	0.302
GO:0000184	nuclear-transcribed mRNA catabolic process, nonsense-mediated decay	metabolic process	0.623	1182	0.249	0.326	101.854	4.174	236.534	19.642	0.002	0.602	0	0.302
GO:0000186	activation of MAPKK activity	metabolic process	0.504	907	0	0.233	102.103	4.182	236.551	19.658	0	0.602	0	0.301
GO:0000209	protein polyubiquitination	metabolic process	0.665	1287	0	0.298	102.103	4.186	236.546	19.656	0	0.602	0	0.302
GO:0000398	mRNA splicing, via spliceosome	metabolic process	0.997	2714	0	0.284	102.094	4.178	236.59	19.655	0	0.602	0	0.301
GO:0000413	protein peptidyl-prolyl isomerization	cellular process	0.785	1158	0.068	0.301	102.059	4.178	236.442	19.651	0.001	0.602	0	0.302
GO:0000422	mitophagy	cellular component organization or biogenesis	0.138	1053	0	0.315	102.104	4.186	236.538	19.659	0	0.602	0	0.302
GO:0000462	maturation of SSU-rRNA from tricistronic rRNA transcript (SSU-rRNA, 5.8S rRNA, LSU-rRNA)	metabolic process	0.407	509	0	0.167	102.1	4.175	236.565	19.653	0	0.602	0	0.301
GO:0000724	double-strand break repair via homologous recombination	cellular process	0.079	1308	3.957	1.701	98.799	4.161	241.709	19.67	0.039	0.602	0	0.298
GO:0000902	cell morphogenesis	cellular process	0.944	1513	0	0.338	102.101	4.177	236.542	19.652	0	0.602	0	0.301
GO:0000910	cytokinesis	cellular process	0.667	455	0	0.222	102.099	4.176	236.579	19.659	0	0.602	0	0.301
GO:0001501	skeletal system development	developmental process	0.54	1079	0	0.346	102.099	4.18	236.558	19.653	0	0.602	0	0.301
GO:0001503	ossification	developmental process	0.388	2604	0	0.27	102.099	4.18	236.566	19.653	0	0.602	0	0.301
GO:0001516	prostaglandin biosynthetic process	metabolic process	0.458	1286	0.036	0.199	102.061	4.177	236.588	19.652	0	0.602	0	0.301
GO:0001525	angiogenesis	developmental process	0.143	3349	0.34	0.503	101.708	4.194	236.84	19.665	0.003	0.602	0	0.301
GO:0001541	ovarian follicle development	developmental process	0.389	257	0	0.233	102.099	4.178	236.574	19.654	0	0.602	0	0.301
GO:0001558	regulation of cell growth	biological regulation	0.676	853	0	0.189	102.097	4.175	236.586	19.656	0	0.602	0	0.301
GO:0001570	vasculogenesis	developmental process	0.435	693	0.013	0.181	102.086	4.177	236.577	19.653	0	0.602	0	0.301
GO:0001649	osteoblast differentiation	developmental process	0.962	1888	0	0.337	102.104	4.191	236.543	19.657	0	0.602	0	0.302
GO:0001666	response to hypoxia	response to stimulus	0.431	5708	0	0.333	102.095	4.179	236.566	19.654	0	0.602	0	0.301
GO:0001701	in utero embryonic development	developmental process	0.435	3160	0.238	0.434	101.746	4.194	237.19	19.672	0.002	0.602	0	0.301
GO:0001731	formation of translation preinitiation complex	metabolic process	0.492	438	0.465	0.503	101.623	4.178	236.917	19.645	0.005	0.602	0	0.301
GO:0001843	neural tube closure	developmental process	0.259	895	0	0.367	102.099	4.177	236.563	19.653	0	0.602	0	0.301
GO:0001890	placenta development	developmental process	0.599	887	0.193	0.317	102.02	4.174	235.958	19.633	0.002	0.602	0	0.302
GO:0001933	negative regulation of protein phosphorylation	metabolic process	0.337	1258	0.374	0.39	101.619	4.175	237.162	19.66	0.004	0.602	0	0.301
GO:0001934	positive regulation of protein phosphorylation	biological regulation	0.378	1265	0.086	0.268	101.98	4.182	236.744	19.658	0.001	0.602	0	0.301
GO:0001938	positive regulation of endothelial cell proliferation	biological regulation	0.088	847	0.173	0.255	101.777	4.177	237.163	19.669	0.002	0.602	0	0.301
GO:0002181	cytoplasmic translation	metabolic process	0.356	116	0	0.288	102.099	4.18	236.574	19.654	0	0.602	0	0.301
GO:0002230	positive regulation of defense response to virus by host	response to stimulus	0.78	1552	0	0.312	102.099	4.179	236.566	19.653	0	0.602	0	0.301
GO:0002244	hematopoietic progenitor cell differentiation	developmental process	0.195	810	0.269	0.358	101.767	4.177	236.883	19.652	0.003	0.602	0	0.301
GO:0002250	adaptive immune response	immune system process	0.123	4073	0	0.387	102.098	4.184	236.557	19.653	0	0.602	0	0.301
GO:0002286	T cell activation involved in immune response	immune system process	0.268	352	0.116	0.191	101.945	4.172	236.694	19.65	0.001	0.602	0	0.301
GO:0002323	natural killer cell activation involved in immune response	immune system process	0.901	83	0	0.374	102.099	4.177	236.572	19.653	0	0.602	0	0.301
GO:0002548	monocyte chemotaxis	response to stimulus	0.554	302	0	0.185	102.098	4.174	236.581	19.659	0	0.602	0	0.301
GO:0005975	carbohydrate metabolic process	metabolic process	0.255	3288	0	0.455	102.101	4.194	236.554	19.652	0	0.602	0	0.301
GO:0006006	glucose metabolic process	metabolic process	0.801	891	0.102	0.273	102.006	4.178	236.495	19.647	0.001	0.602	0	0.302
GO:0006094	gluconeogenesis	metabolic process	0.608	1054	0.005	0.188	102.092	4.174	236.585	19.658	0	0.602	0	0.301
GO:0006096	glycolytic process	cellular process	0.355	727	0	0.177	102.1	4.178	236.568	19.653	0	0.602	0	0.301
GO:0006099	tricarboxylic acid cycle	developmental process	0.87	1940	0	0.309	102.095	4.18	236.596	19.656	0	0.602	0	0.301
GO:0006122	mitochondrial electron transport, ubiquinol to cytochrome c	metabolic process	0.598	416	0.09	0.216	102.072	4.175	236.249	19.652	0.001	0.602	0	0.302
GO:0006182	cGMP biosynthetic process	metabolic process	0.509	651	0.032	0.174	102.08	4.175	236.511	19.651	0	0.602	0	0.302
GO:0006260	DNA replication	cellular process	0.644	6180	0.724	0.631	101.4	4.18	236.933	19.647	0.007	0.602	0	0.301
GO:0006281	DNA repair	metabolic process	0.732	5149	0.122	0.394	102.005	4.183	236.442	19.65	0.001	0.602	0	0.302
GO:0006289	nucleotide-excision repair	response to stimulus	0.871	1238	0	0.284	102.098	4.176	236.566	19.654	0	0.602	0	0.301
GO:0006302	double-strand break repair	response to stimulus	0.62	2755	0	0.259	102.097	4.179	236.574	19.653	0	0.602	0	0.301
GO:0006310	DNA recombination	metabolic process	0.223	974	0	0.137	102.101	4.176	236.564	19.653	0	0.602	0	0.301
GO:0006334	nucleosome assembly	cellular component organization or biogenesis	0.802	515	0.013	0.15	102.093	4.175	236.531	19.655	0	0.602	0	0.302
GO:0006351	transcription, DNA-templated	cellular process	0.831	34738	0.416	1.011	101.674	4.286	236.663	19.654	0.004	0.602	0	0.301
GO:0006355	regulation of transcription, DNA-templated	biological regulation	0.705	21784	0.963	0.969	101.101	4.246	236.887	19.651	0.009	0.602	0	0.301
GO:0006357	regulation of transcription from RNA polymerase II promoter	metabolic process	0.924	7278	0	0.404	102.101	4.194	236.582	19.653	0	0.602	0	0.301
GO:0006364	rRNA processing	metabolic process	0.102	796	1.042	0.816	101.124	4.185	237.386	19.64	0.01	0.602	0	0.301
GO:0006366	transcription from RNA polymerase II promoter	metabolic process	0.464	3513	0.922	0.757	101.321	4.193	235.909	19.618	0.009	0.602	0	0.302
GO:0006383	transcription from RNA polymerase III promoter	metabolic process	0.646	352	0.139	0.267	101.934	4.177	236.652	19.648	0.001	0.602	0	0.301
GO:0006412	translation	metabolic process	0.07	5505	0.368	0.564	101.717	4.193	236.865	19.65	0.004	0.602	0	0.301
GO:0006413	translational initiation	metabolic process	0.8	1112	0.449	0.52	101.709	4.181	236.451	19.639	0.004	0.602	0	0.302
GO:0006414	translational elongation	cellular process	0.339	593	0.017	0.18	102.069	4.181	236.64	19.658	0	0.602	0	0.301
GO:0006417	regulation of translation	cellular process	0.479	964	0.192	0.384	101.956	4.179	236.397	19.644	0.002	0.602	0	0.302
GO:0006446	regulation of translational initiation	biological regulation	0.863	436	0	0.207	102.1	4.179	236.57	19.653	0	0.602	0	0.301
GO:0006468	protein phosphorylation	metabolic process	0.741	15003	0	0.475	102.113	4.202	236.488	19.651	0	0.602	0	0.302
GO:0006469	negative regulation of protein kinase activity	biological regulation	0.826	1185	0	0.368	102.099	4.183	236.563	19.653	0	0.602	0	0.301
GO:0006470	protein dephosphorylation	metabolic process	0.549	3901	0	0.288	102.103	4.184	236.556	19.654	0	0.602	0	0.301
GO:0006486	protein glycosylation	cellular process	0.457	4032	0	0.295	102.099	4.184	236.582	19.654	0	0.602	0	0.301
GO:0006511	ubiquitin-dependent protein catabolic process	metabolic process	0.367	3105	0.262	0.563	101.832	4.202	236.631	19.655	0.003	0.602	0	0.301
GO:0006606	protein import into nucleus	localization	0.799	1950	0	0.278	102.102	4.181	236.546	19.653	0	0.602	0	0.301
GO:0006629	lipid metabolic process	metabolic process	0.015	2014	0	0.188	102.107	4.181	236.519	19.658	0	0.602	0	0.302
GO:0006631	fatty acid metabolic process	metabolic process	0.327	1294	0.31	0.443	101.807	4.181	236.523	19.646	0.003	0.602	0	0.302
GO:0006633	fatty acid biosynthetic process	metabolic process	0.667	2050	0.008	0.213	102.091	4.179	236.581	19.653	0	0.602	0	0.301
GO:0006695	cholesterol biosynthetic process	metabolic process	0.686	645	0	0.262	102.102	4.183	236.556	19.655	0	0.602	0	0.301
GO:0006730	one-carbon metabolic process	metabolic process	0.534	1238	0	0.29	102.105	4.186	236.536	19.658	0	0.602	0	0.302
GO:0006749	glutathione metabolic process	cellular process	0.695	795	0	0.317	102.095	4.175	236.586	19.658	0	0.602	0	0.301
GO:0006811	ion transport	localization	0.059	4481	0.029	0.222	102.069	4.175	236.582	19.655	0	0.602	0	0.301
GO:0006814	sodium ion transport	localization	0.222	4327	0.884	0.713	101.261	4.182	237.148	19.652	0.009	0.602	0	0.301
GO:0006816	calcium ion transport	localization	0.066	8136	0.233	0.482	101.835	4.195	236.809	19.656	0.002	0.602	0	0.301
GO:0006836	neurotransmitter transport	localization	0.598	800	0.072	0.236	102.017	4.179	236.62	19.654	0.001	0.602	0	0.301
GO:0006874	cellular calcium ion homeostasis	biological regulation	0.441	4100	0	0.305	102.099	4.183	236.57	19.654	0	0.602	0	0.301
GO:0006879	cellular iron ion homeostasis	biological regulation	0.652	1384	0.059	0.275	102.046	4.18	236.547	19.652	0.001	0.602	0	0.302
GO:0006887	exocytosis	localization	0.288	4907	0	0.322	102.11	4.19	236.519	19.653	0	0.602	0	0.302
GO:0006888	ER to Golgi vesicle-mediated transport	localization	0.074	1330	0	0.359	102.103	4.191	236.545	19.658	0	0.602	0	0.302
GO:0006890	retrograde vesicle-mediated transport, Golgi to ER	localization	0.966	2116	0.019	0.218	102.081	4.178	236.571	19.653	0	0.602	0	0.301
GO:0006891	intra-Golgi vesicle-mediated transport	localization	0.777	1354	0	0.36	102.098	4.18	236.574	19.657	0	0.602	0	0.301
GO:0006897	endocytosis	localization	0.148	5382	0.016	0.401	102.089	4.198	236.547	19.656	0	0.602	0	0.302
GO:0006898	receptor-mediated endocytosis	localization	0.623	5608	0	0.408	102.103	4.193	236.535	19.653	0	0.602	0	0.302
GO:0006906	vesicle fusion	cellular component organization or biogenesis	0.146	1801	0.126	0.319	101.926	4.184	236.852	19.661	0.001	0.602	0	0.301
GO:0006914	autophagy	cellular process	0.71	1753	0.189	0.345	102.066	4.176	235.754	19.649	0.002	0.602	0	0.303
GO:0006915	apoptotic process	developmental process	0.446	10512	0.593	0.7	101.462	4.212	236.787	19.655	0.006	0.602	0	0.301
GO:0006919	activation of cysteine-type endopeptidase activity involved in apoptotic process	biological regulation	0.07	1057	0.387	0.453	101.618	4.179	237.257	19.656	0.004	0.602	0	0.301
GO:0006935	chemotaxis	response to stimulus	0.591	1007	0.35	0.505	101.893	4.178	236.044	19.637	0.003	0.602	0	0.302
GO:0006953	acute-phase response	response to stimulus	0.406	658	0.143	0.284	102.028	4.176	236.212	19.648	0.001	0.602	0	0.302
GO:0006954	inflammatory response	response to stimulus	0.368	4779	0.201	0.551	101.894	4.203	236.58	19.65	0.002	0.602	0	0.301
GO:0006955	immune response	immune system process	0.335	4076	0.106	0.381	101.991	4.187	236.606	19.654	0.001	0.602	0	0.301
GO:0006958	complement activation, classical pathway	immune system process	0.457	2428	0	0.305	102.085	4.174	236.629	19.669	0	0.602	0	0.301
GO:0006959	humoral immune response	immune system process	0.336	797	0	0.172	102.103	4.179	236.553	19.655	0	0.602	0	0.301
GO:0006974	cellular response to DNA damage stimulus	cellular process	0.847	4554	0	0.433	102.089	4.181	236.588	19.655	0	0.602	0	0.301
GO:0006979	response to oxidative stress	response to stimulus	0.798	4463	0.112	0.333	101.986	4.182	236.59	19.655	0.001	0.602	0	0.301
GO:0006986	response to unfolded protein	response to stimulus	0.45	1400	0	0.378	102.099	4.184	236.557	19.654	0	0.602	0	0.301
GO:0006995	cellular response to nitrogen starvation	cellular process	0.178	523	0	0.277	102.1	4.183	236.569	19.654	0	0.602	0	0.301
GO:0007010	cytoskeleton organization	cellular component organization or biogenesis	0.591	3814	0	0.315	102.104	4.181	236.531	19.652	0	0.602	0	0.302
GO:0007015	actin filament organization	cellular component organization or biogenesis	0.497	1474	0	0.36	102.099	4.179	236.565	19.653	0	0.602	0	0.301
GO:0007030	Golgi organization	cellular component organization or biogenesis	0.947	2791	0.043	0.244	102.054	4.18	236.59	19.653	0	0.602	0	0.301
GO:0007032	endosome organization	cellular component organization or biogenesis	0.963	1294	0	0.18	102.099	4.177	236.571	19.653	0	0.602	0	0.301
GO:0007049	cell cycle	cellular process	0.138	4934	0	0.436	102.108	4.203	236.531	19.656	0	0.602	0	0.302
GO:0007050	cell cycle arrest	biological regulation	0.585	2374	0	0.304	102.109	4.183	236.493	19.657	0	0.602	0	0.302
GO:0007067	mitotic nuclear division	cellular component organization or biogenesis	0.822	4923	0	0.47	102.104	4.204	236.55	19.653	0	0.602	0	0.301
GO:0007080	mitotic metaphase plate congression	cellular component organization or biogenesis	0.561	276	0.183	0.315	102.034	4.174	235.997	19.64	0.002	0.602	0	0.302
GO:0007155	cell adhesion	biological adhesion	0.14	17894	0.018	0.551	102.101	4.217	236.467	19.653	0	0.602	0	0.302
GO:0007156	homophilic cell adhesion via plasma membrane adhesion molecules	biological adhesion	0.178	9202	0	0.336	102.067	4.177	236.693	19.658	0	0.602	0	0.301
GO:0007160	cell-matrix adhesion	biological adhesion	0.398	1316	0.007	0.252	102.092	4.18	236.574	19.653	0	0.602	0	0.301
GO:0007165	signal transduction	biological regulation	0.45	17103	0	0.82	102.084	4.214	236.572	19.657	0	0.602	0	0.301
GO:0007169	transmembrane receptor protein tyrosine kinase signaling pathway	biological regulation	0.287	1691	0	0.324	102.1	4.182	236.557	19.653	0	0.602	0	0.301
GO:0007179	transforming growth factor beta receptor signaling pathway	biological regulation	0.709	1316	0	0.411	102.097	4.182	236.58	19.656	0	0.602	0	0.301
GO:0007186	G-protein coupled receptor signaling pathway	response to stimulus	0.035	9971	0	0.551	102.104	4.208	236.511	19.654	0	0.602	0	0.302
GO:0007200	phospholipase C-activating G-protein coupled receptor signaling pathway	response to stimulus	0.403	2079	0.011	0.24	102.09	4.187	236.564	19.662	0	0.602	0	0.301
GO:0007204	positive regulation of cytosolic calcium ion concentration	biological regulation	0.57	3495	0.072	0.34	102.017	4.187	236.644	19.655	0.001	0.602	0	0.301
GO:0007224	smoothened signaling pathway	biological regulation	0.468	1412	0	0.409	102.098	4.179	236.57	19.657	0	0.602	0	0.301
GO:0007229	integrin-mediated signaling pathway	biological regulation	0.337	1936	0	0.388	102.1	4.185	236.55	19.653	0	0.602	0	0.301
GO:0007264	small GTPase mediated signal transduction	biological regulation	0.744	7548	0	0.57	102.101	4.214	236.577	19.653	0	0.602	0	0.301
GO:0007266	Rho protein signal transduction	biological regulation	0.537	587	0.246	0.443	101.846	4.185	236.725	19.653	0.002	0.602	0	0.301
GO:0007267	cell-cell signaling	cellular process	0.925	1443	0	0.288	102.099	4.178	236.564	19.653	0	0.602	0	0.301
GO:0007268	synaptic transmission	cellular process	0.081	5388	0.13	0.273	101.974	4.177	236.512	19.65	0.001	0.602	0	0.302
GO:0007271	synaptic transmission, cholinergic	developmental process	0.757	192	0	0.318	102.1	4.179	236.57	19.654	0	0.602	0	0.301
GO:0007274	neuromuscular synaptic transmission	cellular process	0.877	468	0	0.25	102.098	4.175	236.577	19.658	0	0.602	0	0.301
GO:0007286	spermatid development	reproduction	0.834	676	0	0.375	102.099	4.176	236.569	19.657	0	0.602	0	0.301
GO:0007339	binding of sperm to zona pellucida	reproduction	0.989	885	0	0.133	102.1	4.175	236.562	19.653	0	0.602	0	0.301
GO:0007417	central nervous system development	developmental process	0.406	2365	0.103	0.279	102.002	4.179	236.572	19.653	0.001	0.602	0	0.301
GO:0007420	brain development	developmental process	0.288	2615	0.152	0.325	101.911	4.182	236.775	19.656	0.001	0.602	0	0.301
GO:0007507	heart development	developmental process	0.801	2334	0	0.394	102.099	4.188	236.566	19.653	0	0.602	0	0.301
GO:0007517	muscle organ development	developmental process	0.674	641	0	0.488	102.1	4.188	236.566	19.653	0	0.602	0	0.301
GO:0007586	digestion	developmental process	0.642	210	0	0.274	102.1	4.185	236.569	19.658	0	0.602	0	0.301
GO:0007596	blood coagulation	response to stimulus	0.454	6388	0	0.285	102.102	4.184	236.556	19.652	0	0.602	0	0.301
GO:0007601	visual perception	developmental process	0.051	4150	0.08	0.451	102.009	4.2	236.638	19.655	0.001	0.602	0	0.301
GO:0007605	sensory perception of sound	developmental process	0.224	5380	0	0.333	102.1	4.182	236.555	19.653	0	0.602	0	0.301
GO:0007626	locomotory behavior	behavior	0.268	1115	0	0.207	102.108	4.182	236.515	19.662	0	0.602	0	0.302
GO:0007628	adult walking behavior	behavior	0.088	4045	0	0.247	102.1	4.181	236.586	19.653	0	0.602	0	0.301
GO:0008033	tRNA processing	cellular process	0.293	406	0	0.234	102.099	4.178	236.573	19.653	0	0.602	0	0.301
GO:0008152	metabolic process	metabolic process	0.212	23775	2.201	1.239	100.12	4.235	236.51	19.624	0.022	0.602	0	0.302
GO:0008203	cholesterol metabolic process	metabolic process	0.855	656	0	0.265	102.102	4.186	236.563	19.654	0	0.602	0	0.301
GO:0008217	regulation of blood pressure	developmental process	0.534	2338	0	0.331	102.1	4.184	236.56	19.653	0	0.602	0	0.301
GO:0008219	cell death	developmental process	0.869	1799	0	0.321	102.101	4.181	236.548	19.652	0	0.602	0	0.301
GO:0008283	cell proliferation	developmental process	0.235	4951	1.105	0.738	100.976	4.179	236.75	19.631	0.011	0.602	0	0.301
GO:0008285	negative regulation of cell proliferation	biological regulation	0.264	4972	1.309	1.084	100.948	4.22	237.155	19.648	0.013	0.602	0	0.301
GO:0008344	adult locomotory behavior	behavior	0.135	926	0	0.221	102.101	4.18	236.566	19.653	0	0.602	0	0.301
GO:0008360	regulation of cell shape	developmental process	0.767	7008	0.111	0.461	101.985	4.196	236.602	19.653	0.001	0.602	0	0.301
GO:0008542	visual learning	developmental process	0.072	495	0.242	0.413	101.855	4.175	237.004	19.668	0.002	0.602	0	0.301
GO:0008584	male gonad development	reproduction	0.234	1468	0.076	0.311	101.997	4.184	236.744	19.658	0.001	0.602	0	0.301
GO:0008630	intrinsic apoptotic signaling pathway in response to DNA damage	cellular process	0.339	1035	1.223	0.733	101.427	4.163	233.529	19.541	0.012	0.602	0	0.305
GO:0009058	biosynthetic process	metabolic process	0.342	1121	0	0.214	102.096	4.177	236.586	19.654	0	0.602	0	0.301
GO:0009060	aerobic respiration	cellular process	0.534	776	0.078	0.215	102.068	4.175	236.327	19.651	0.001	0.602	0	0.302
GO:0009267	cellular response to starvation	response to stimulus	0.604	281	0	0.371	102.1	4.183	236.569	19.653	0	0.602	0	0.301
GO:0009306	protein secretion	localization	0.653	727	0.005	0.131	102.095	4.176	236.573	19.653	0	0.602	0	0.301
GO:0009411	response to UV	response to stimulus	0.359	1062	0	0.21	102.101	4.178	236.559	19.653	0	0.602	0	0.301
GO:0009615	response to virus	response to stimulus	0.45	1300	0	0.319	102.104	4.186	236.539	19.656	0	0.602	0	0.302
GO:0009968	negative regulation of signal transduction	response to stimulus	0.169	4497	0	0.289	102.085	4.177	236.639	19.659	0	0.602	0	0.301
GO:0010212	response to ionizing radiation	response to stimulus	0.678	1461	0.007	0.245	102.092	4.18	236.574	19.653	0	0.602	0	0.301
GO:0010468	regulation of gene expression	metabolic process	0.764	2041	0	0.284	102.103	4.185	236.555	19.654	0	0.602	0	0.301
GO:0010501	RNA secondary structure unwinding	cellular process	0.82	1082	0.071	0.221	102.078	4.174	236.317	19.651	0.001	0.602	0	0.302
GO:0010506	regulation of autophagy	biological regulation	0.537	1566	0.1	0.353	101.995	4.185	236.595	19.654	0.001	0.602	0	0.301
GO:0010628	positive regulation of gene expression	biological regulation	0.705	1163	0	0.363	102.101	4.188	236.562	19.653	0	0.602	0	0.301
GO:0010629	negative regulation of gene expression	metabolic process	0.085	1506	0	0.391	102.103	4.193	236.549	19.657	0	0.602	0	0.301
GO:0010862	positive regulation of pathway-restricted SMAD protein phosphorylation	metabolic process	0.62	623	0	0.363	102.099	4.18	236.571	19.654	0	0.602	0	0.301
GO:0010951	negative regulation of endopeptidase activity	metabolic process	0.024	4411	0.317	0.503	101.746	4.188	236.954	19.657	0.003	0.602	0	0.301
GO:0014068	positive regulation of phosphatidylinositol 3-kinase signaling	biological regulation	0.553	2126	0.033	0.174	102.064	4.177	236.594	19.654	0	0.602	0	0.301
GO:0015031	protein transport	localization	0.817	16016	0	0.814	102.113	4.228	236.382	19.65	0	0.602	0	0.302
GO:0015991	ATP hydrolysis coupled proton transport	localization	0.744	1029	0.205	0.363	101.932	4.181	236.309	19.646	0.002	0.602	0	0.302
GO:0015992	proton transport	localization	0.008	508	0	0.262	102.1	4.177	236.561	19.653	0	0.602	0	0.301
GO:0016042	lipid catabolic process	metabolic process	0.88	8247	0.237	0.351	101.842	4.18	236.643	19.655	0.002	0.602	0	0.301
GO:0016055	Wnt signaling pathway	biological regulation	0.07	4241	0.542	0.55	101.496	4.186	237.092	19.665	0.005	0.602	0	0.301
GO:0016192	vesicle-mediated transport	localization	0.775	3326	0.443	0.551	101.687	4.187	236.424	19.641	0.004	0.602	0	0.302
GO:0016310	phosphorylation	metabolic process	0.804	5323	0	0.37	102.109	4.188	236.48	19.653	0	0.602	0	0.302
GO:0016311	dephosphorylation	metabolic process	0.653	3415	0.106	0.316	102.014	4.179	236.498	19.651	0.001	0.602	0	0.302
GO:0016337	single organismal cell-cell adhesion	biological adhesion	0.959	1268	0	0.278	102.099	4.179	236.568	19.653	0	0.602	0	0.301
GO:0016477	cell migration	localization	0.348	2999	0	0.445	102.101	4.196	236.558	19.653	0	0.602	0	0.301
GO:0016485	protein processing	metabolic process	0.117	2969	0.534	0.478	101.361	4.181	237.499	19.667	0.005	0.602	0	0.3
GO:0016525	negative regulation of angiogenesis	developmental process	0.022	1448	0	0.311	102.102	4.188	236.559	19.654	0	0.602	0	0.301
GO:0016567	protein ubiquitination	metabolic process	0.707	7074	0	0.52	102.103	4.202	236.536	19.652	0	0.602	0	0.302
GO:0016568	chromatin modification	cellular component organization or biogenesis	0.719	3604	0	0.257	102.1	4.181	236.559	19.654	0	0.602	0	0.301
GO:0016579	protein deubiquitination	metabolic process	0.284	1316	0.318	0.452	101.822	4.183	236.436	19.645	0.003	0.602	0	0.302
GO:0017148	negative regulation of translation	metabolic process	0.604	473	0.217	0.309	101.944	4.173	236.207	19.631	0.002	0.602	0	0.302
GO:0018105	peptidyl-serine phosphorylation	cellular process	0.475	4755	0.036	0.288	102.062	4.187	236.585	19.656	0	0.602	0	0.301
GO:0018108	peptidyl-tyrosine phosphorylation	cellular process	0.365	1490	0.142	0.315	101.944	4.18	236.618	19.653	0.001	0.602	0	0.301
GO:0018279	protein N-linked glycosylation via asparagine	cellular process	0.7	2161	0.014	0.137	102.086	4.176	236.572	19.654	0	0.602	0	0.301
GO:0019233	sensory perception of pain	developmental process	0.062	729	0.086	0.222	101.977	4.177	236.805	19.659	0.001	0.602	0	0.301
GO:0019835	cytolysis	cellular process	0.256	1316	0	0.213	102.092	4.174	236.6	19.659	0	0.602	0	0.301
GO:0019915	lipid storage	biological regulation	0.407	687	0.057	0.222	102.021	4.179	236.7	19.655	0.001	0.602	0	0.301
GO:0023014	signal transduction by protein phosphorylation	cellular process	0.941	4253	0	0.252	102.099	4.18	236.578	19.653	0	0.602	0	0.301
GO:0030036	actin cytoskeleton organization	cellular component organization or biogenesis	0.088	2032	0.179	0.324	101.818	4.183	237.105	19.662	0.002	0.602	0	0.301
GO:0030168	platelet activation	response to stimulus	0.273	1534	0	0.251	102.099	4.179	236.561	19.653	0	0.602	0	0.301
GO:0030198	extracellular matrix organization	cellular component organization or biogenesis	0.541	773	0.142	0.287	101.984	4.178	236.379	19.649	0.001	0.602	0	0.302
GO:0030199	collagen fibril organization	cellular component organization or biogenesis	0.738	2039	0	0.435	102.104	4.188	236.531	19.654	0	0.602	0	0.302
GO:0030218	erythrocyte differentiation	developmental process	0.603	1170	0	0.368	102.102	4.184	236.549	19.653	0	0.602	0	0.301
GO:0030308	negative regulation of cell growth	biological regulation	0.072	1282	0	0.379	102.102	4.185	236.544	19.654	0	0.602	0	0.302
GO:0030324	lung development	developmental process	0.424	1398	0	0.338	102.107	4.187	236.515	19.662	0	0.602	0	0.302
GO:0030334	regulation of cell migration	localization	0.617	553	0	0.324	102.099	4.182	236.576	19.653	0	0.602	0	0.301
GO:0030335	positive regulation of cell migration	biological regulation	0.061	3513	0.693	0.538	101.275	4.176	236.906	19.652	0.007	0.602	0	0.301
GO:0030336	negative regulation of cell migration	localization	0.949	902	0.131	0.225	101.995	4.174	236.386	19.649	0.001	0.602	0	0.302
GO:0030433	ER-associated ubiquitin-dependent protein catabolic process	cellular process	0.056	579	0.311	0.422	101.773	4.175	236.954	19.652	0.003	0.602	0	0.301
GO:0030488	tRNA methylation	metabolic process	0.301	1303	0.073	0.232	102.042	4.176	236.537	19.652	0.001	0.602	0	0.302
GO:0030509	BMP signaling pathway	cellular process	0.587	322	0	0.294	102.099	4.177	236.573	19.654	0	0.602	0	0.301
GO:0030819	positive regulation of cAMP biosynthetic process	metabolic process	0.543	154	0	0.296	102.1	4.18	236.57	19.653	0	0.602	0	0.301
GO:0030855	epithelial cell differentiation	developmental process	0.53	1427	0.108	0.27	102.032	4.176	236.349	19.647	0.001	0.602	0	0.302
GO:0030890	positive regulation of B cell proliferation	immune system process	0.787	609	0	0.142	102.102	4.176	236.556	19.654	0	0.602	0	0.301
GO:0031146	SCF-dependent proteasomal ubiquitin-dependent protein catabolic process	metabolic process	0.315	683	0.011	0.228	102.089	4.179	236.569	19.653	0	0.602	0	0.301
GO:0031214	biomineral tissue development	developmental process	0.057	1351	0.045	0.257	102.049	4.181	236.612	19.654	0	0.602	0	0.301
GO:0031397	negative regulation of protein ubiquitination	metabolic process	0.071	1411	0.09	0.288	101.972	4.183	236.807	19.661	0.001	0.602	0	0.301
GO:0031398	positive regulation of protein ubiquitination	biological regulation	0.255	1066	0	0.601	102.098	4.178	236.56	19.654	0	0.602	0	0.301
GO:0031623	receptor internalization	localization	0.085	1218	0.946	0.742	101.527	4.174	235.745	19.618	0.009	0.602	0	0.303
GO:0031647	regulation of protein stability	biological regulation	0.346	1833	0.013	0.188	102.086	4.178	236.576	19.653	0	0.602	0	0.301
GO:0031663	lipopolysaccharide-mediated signaling pathway	response to stimulus	0.238	755	0.177	0.299	101.897	4.177	236.655	19.651	0.002	0.602	0	0.301
GO:0032008	positive regulation of TOR signaling	response to stimulus	0.591	421	0.126	0.304	102.015	4.178	236.382	19.652	0.001	0.602	0	0.302
GO:0032088	negative regulation of NF-kappaB transcription factor activity	metabolic process	0.238	2362	0	0.274	102.098	4.182	236.577	19.654	0	0.602	0	0.301
GO:0032091	negative regulation of protein binding	biological regulation	0.252	665	0.382	0.461	101.736	4.175	236.603	19.645	0.004	0.602	0	0.301
GO:0032092	positive regulation of protein binding	biological regulation	0.6	1029	0	0.309	102.096	4.176	236.576	19.655	0	0.602	0	0.301
GO:0032094	response to food	response to stimulus	0.885	220	0	0.271	102.1	4.178	236.572	19.653	0	0.602	0	0.301
GO:0032147	activation of protein kinase activity	biological regulation	0.953	1994	0	0.301	102.1	4.183	236.573	19.653	0	0.602	0	0.301
GO:0032259	methylation	metabolic process	0.394	1604	0.127	0.308	101.941	4.182	236.755	19.653	0.001	0.602	0	0.301
GO:0032436	positive regulation of proteasomal ubiquitin-dependent protein catabolic process	biological regulation	0.881	1151	0	0.295	102.1	4.179	236.555	19.653	0	0.602	0	0.301
GO:0032496	response to lipopolysaccharide	response to stimulus	0.029	1579	4.893	1.666	97.996	4.113	240.277	19.54	0.048	0.602	0	0.3
GO:0032508	DNA duplex unwinding	cellular component organization or biogenesis	0.765	2135	0	0.315	102.102	4.186	236.555	19.653	0	0.602	0	0.301
GO:0032526	response to retinoic acid	response to stimulus	0.637	750	0.061	0.184	102.031	4.175	236.58	19.65	0.001	0.602	0	0.301
GO:0032543	mitochondrial translation	metabolic process	0.844	2102	0.256	0.417	101.844	4.181	236.599	19.643	0.003	0.602	0	0.301
GO:0032728	positive regulation of interferon-beta production	biological regulation	0.931	294	0	0.274	102.099	4.176	236.572	19.655	0	0.602	0	0.301
GO:0032729	positive regulation of interferon-gamma production	biological regulation	0.682	235	0	0.311	102.1	4.179	236.571	19.653	0	0.602	0	0.301
GO:0032755	positive regulation of interleukin-6 production	biological regulation	0.628	466	0	0.288	102.099	4.179	236.574	19.655	0	0.602	0	0.301
GO:0032781	positive regulation of ATPase activity	biological regulation	0.76	615	0	0.281	102.098	4.175	236.576	19.658	0	0.602	0	0.301
GO:0032880	regulation of protein localization	localization	0.755	1461	0	0.494	102.099	4.179	236.545	19.652	0	0.602	0	0.301
GO:0032981	mitochondrial respiratory chain complex I assembly	cellular component organization or biogenesis	0.641	265	0	0.393	102.1	4.18	236.568	19.655	0	0.602	0	0.301
GO:0033138	positive regulation of peptidyl-serine phosphorylation	metabolic process	0.372	1820	0	0.333	102.1	4.185	236.56	19.653	0	0.602	0	0.301
GO:0033141	positive regulation of peptidyl-serine phosphorylation of STAT protein	response to stimulus	0.858	90	0	0.405	102.1	4.178	236.572	19.653	0	0.602	0	0.301
GO:0033539	fatty acid beta-oxidation using acyl-CoA dehydrogenase	metabolic process	0.101	627	0	0.252	102.1	4.182	236.571	19.653	0	0.602	0	0.301
GO:0034220	ion transmembrane transport	localization	0.169	3194	0.042	0.174	102.071	4.174	236.502	19.653	0	0.602	0	0.302
GO:0034314	Arp2/3 complex-mediated actin nucleation	biological regulation	0.467	233	0	0.258	102.1	4.18	236.57	19.653	0	0.602	0	0.301
GO:0034599	cellular response to oxidative stress	response to stimulus	0.228	1635	0.129	0.399	101.989	4.184	236.551	19.652	0.001	0.602	0	0.302
GO:0034765	regulation of ion transmembrane transport	localization	0.209	14275	0	0.41	102.105	4.194	236.535	19.653	0	0.602	0	0.302
GO:0034976	response to endoplasmic reticulum stress	response to stimulus	0.317	2200	0.739	0.618	101.404	4.179	236.638	19.623	0.007	0.602	0	0.302
GO:0035264	multicellular organism growth	developmental process	0.815	746	0	0.234	102.096	4.174	236.59	19.664	0	0.602	0	0.301
GO:0035556	intracellular signal transduction	response to stimulus	0.43	15997	0.536	0.564	101.463	4.195	237.074	19.661	0.005	0.602	0	0.301
GO:0035690	cellular response to drug	response to stimulus	0.75	1809	0	0.253	102.099	4.177	236.552	19.653	0	0.602	0	0.301
GO:0035914	skeletal muscle cell differentiation	developmental process	0.199	369	0	0.139	102.102	4.176	236.554	19.655	0	0.602	0	0.301
GO:0040008	regulation of growth	biological regulation	0.625	1861	0	0.308	102.097	4.178	236.565	19.653	0	0.602	0	0.301
GO:0040018	positive regulation of multicellular organism growth	biological regulation	0.04	914	3.211	1.26	99.331	4.124	238.012	19.542	0.031	0.602	0	0.301
GO:0042100	B cell proliferation	immune system process	0.53	88	0	0.338	102.1	4.182	236.571	19.656	0	0.602	0	0.301
GO:0042102	positive regulation of T cell proliferation	immune system process	0.855	577	0	0.267	102.097	4.175	236.581	19.66	0	0.602	0	0.301
GO:0042104	positive regulation of activated T cell proliferation	immune system process	0.745	331	0	0.325	102.099	4.182	236.573	19.653	0	0.602	0	0.301
GO:0042127	regulation of cell proliferation	biological regulation	0.879	6137	0	0.314	102.103	4.186	236.555	19.653	0	0.602	0	0.301
GO:0042147	retrograde transport, endosome to Golgi	localization	0.088	1448	0.026	0.187	102.072	4.177	236.588	19.654	0	0.602	0	0.301
GO:0042254	ribosome biogenesis	cellular component organization or biogenesis	0.19	510	0	0.282	102.1	4.179	236.571	19.656	0	0.602	0	0.301
GO:0042384	cilium assembly	cellular component organization or biogenesis	0.515	1579	0	0.409	102.1	4.189	236.557	19.654	0	0.602	0	0.301
GO:0042391	regulation of membrane potential	biological regulation	0.78	3017	0.014	0.211	102.085	4.178	236.579	19.653	0	0.602	0	0.301
GO:0042493	response to drug	response to stimulus	0.181	1432	0.419	0.503	101.702	4.182	236.623	19.657	0.004	0.602	0	0.301
GO:0042593	glucose homeostasis	biological regulation	0.636	1498	0	0.209	102.104	4.181	236.546	19.655	0	0.602	0	0.302
GO:0042730	fibrinolysis	biological regulation	0.72	1274	0	0.428	102.098	4.179	236.559	19.653	0	0.602	0	0.301
GO:0042752	regulation of circadian rhythm	biological regulation	0.347	1647	0	0.232	102.097	4.178	236.585	19.654	0	0.602	0	0.301
GO:0042787	protein ubiquitination involved in ubiquitin-dependent protein catabolic process	cellular process	0.768	1446	0	0.346	102.101	4.179	236.54	19.652	0	0.602	0	0.302
GO:0042981	regulation of apoptotic process	biological regulation	0.808	3533	0	0.351	102.105	4.19	236.541	19.654	0	0.602	0	0.302
GO:0043065	positive regulation of apoptotic process	biological regulation	0.233	5285	0	0.317	102.103	4.183	236.544	19.651	0	0.602	0	0.302
GO:0043085	positive regulation of catalytic activity	biological regulation	0.495	997	0	0.203	102.1	4.179	236.574	19.653	0	0.602	0	0.301
GO:0043086	negative regulation of catalytic activity	biological regulation	0.119	1601	0	0.283	102.103	4.184	236.545	19.655	0	0.602	0	0.302
GO:0043123	positive regulation of I-kappaB kinase/NF-kappaB signaling	response to stimulus	0.161	3547	0	0.382	102.101	4.185	236.537	19.652	0	0.602	0	0.302
GO:0043154	negative regulation of cysteine-type endopeptidase activity involved in apoptotic process	biological regulation	0.054	810	0.795	0.696	101.595	4.176	235.789	19.623	0.008	0.602	0	0.303
GO:0043161	proteasome-mediated ubiquitin-dependent protein catabolic process	metabolic process	0.677	2052	0	0.386	102.096	4.186	236.592	19.655	0	0.602	0	0.301
GO:0043280	positive regulation of cysteine-type endopeptidase activity involved in apoptotic process	metabolic process	0.822	520	0	0.12	102.097	4.174	236.584	19.655	0	0.602	0	0.301
GO:0043330	response to exogenous dsRNA	response to stimulus	0.766	357	0	0.124	102.1	4.176	236.57	19.653	0	0.602	0	0.301
GO:0043406	positive regulation of MAP kinase activity	response to stimulus	0.228	1249	0.151	0.315	101.951	4.179	236.537	19.651	0.001	0.602	0	0.302
GO:0043408	regulation of MAPK cascade	metabolic process	0.565	765	0	0.476	102.099	4.182	236.569	19.655	0	0.602	0	0.301
GO:0043410	positive regulation of MAPK cascade	metabolic process	0.902	1479	0	0.405	102.101	4.182	236.544	19.652	0	0.602	0	0.301
GO:0043433	negative regulation of sequence-specific DNA binding transcription factor activity	metabolic process	0.564	1363	0	0.285	102.106	4.185	236.53	19.659	0	0.602	0	0.302
GO:0043491	protein kinase B signaling	biological regulation	0.65	312	0.35	0.356	102.02	4.173	234.974	19.61	0.003	0.602	0	0.303
GO:0043524	negative regulation of neuron apoptotic process	biological regulation	0.215	2651	0	0.319	102.101	4.185	236.556	19.653	0	0.602	0	0.301
GO:0045087	innate immune response	immune system process	0.18	6640	0	0.592	102.102	4.21	236.533	19.652	0	0.602	0	0.302
GO:0045429	positive regulation of nitric oxide biosynthetic process	cellular process	0.324	1779	0	0.325	102.106	4.188	236.528	19.659	0	0.602	0	0.302
GO:0045444	fat cell differentiation	developmental process	0.669	5746	0.221	0.3	101.832	4.176	236.749	19.655	0.002	0.602	0	0.301
GO:0045739	positive regulation of DNA repair	metabolic process	0.634	1443	0.149	0.335	101.968	4.179	236.496	19.648	0.001	0.602	0	0.302
GO:0045747	positive regulation of Notch signaling pathway	response to stimulus	0.288	1966	0.09	0.279	102.008	4.179	236.625	19.654	0.001	0.602	0	0.301
GO:0045766	positive regulation of angiogenesis	developmental process	0.275	2657	0.149	0.295	101.927	4.18	236.633	19.653	0.001	0.602	0	0.301
GO:0045786	negative regulation of cell cycle	biological regulation	0.746	1103	0	0.523	102.101	4.18	236.545	19.653	0	0.602	0	0.301
GO:0045859	regulation of protein kinase activity	biological regulation	0.532	1732	0.104	0.234	101.964	4.178	236.715	19.656	0.001	0.602	0	0.301
GO:0045892	negative regulation of transcription, DNA-templated	metabolic process	0.891	8730	0.039	0.235	102.065	4.181	236.565	19.653	0	0.602	0	0.301
GO:0045893	positive regulation of transcription, DNA-templated	metabolic process	0.908	10147	0.135	0.33	101.941	4.186	236.682	19.656	0.001	0.602	0	0.301
GO:0045944	positive regulation of transcription from RNA polymerase II promoter	cellular process	0.224	10312	3.596	1.536	99.137	4.234	235.491	19.553	0.035	0.602	0	0.304
GO:0046034	ATP metabolic process	metabolic process	0.662	2721	0.263	0.367	101.775	4.177	237.031	19.654	0.003	0.602	0	0.301
GO:0046330	positive regulation of JNK cascade	metabolic process	0.905	4512	0.054	0.154	102.031	4.177	236.636	19.655	0.001	0.602	0	0.301
GO:0046854	phosphatidylinositol phosphorylation	cellular process	0.192	1154	0.593	0.515	101.881	4.172	234.81	19.607	0.006	0.602	0	0.304
GO:0048468	cell development	developmental process	0.382	731	0	0.219	102.099	4.177	236.571	19.653	0	0.602	0	0.301
GO:0048511	rhythmic process	rhythmic process	0.518	1556	0	0.255	102.098	4.179	236.573	19.654	0	0.602	0	0.301
GO:0048662	negative regulation of smooth muscle cell proliferation	biological regulation	0.349	374	0.115	0.195	102.005	4.172	236.3	19.637	0.001	0.602	0	0.302
GO:0048812	neuron projection morphogenesis	developmental process	0.727	1083	0	0.21	102.1	4.176	236.566	19.653	0	0.602	0	0.301
GO:0050714	positive regulation of protein secretion	localization	0.527	1183	0	0.274	102.098	4.175	236.566	19.653	0	0.602	0	0.301
GO:0050728	negative regulation of inflammatory response	response to stimulus	0.222	940	0.328	0.409	101.601	4.174	237.435	19.654	0.003	0.602	0	0.3
GO:0050729	positive regulation of inflammatory response	response to stimulus	0.597	626	0	0.219	102.1	4.18	236.573	19.653	0	0.602	0	0.301
GO:0050731	positive regulation of peptidyl-tyrosine phosphorylation	metabolic process	0.52	1480	0.537	0.527	101.542	4.179	236.804	19.643	0.005	0.602	0	0.301
GO:0050829	defense response to Gram-negative bacterium	response to stimulus	0.522	793	0.198	0.355	101.982	4.177	236.246	19.647	0.002	0.602	0	0.302
GO:0050830	defense response to Gram-positive bacterium	response to stimulus	0.277	449	0	0.319	102.1	4.184	236.568	19.654	0	0.602	0	0.301
GO:0050832	defense response to fungus	response to stimulus	0.802	386	0	0.361	102.099	4.179	236.569	19.653	0	0.602	0	0.301
GO:0050873	brown fat cell differentiation	developmental process	0.316	510	0.183	0.248	101.878	4.172	236.592	19.639	0.002	0.602	0	0.301
GO:0050896	response to stimulus	response to stimulus	0.334	1920	0	0.325	102.103	4.189	236.554	19.655	0	0.602	0	0.301
GO:0050918	positive chemotaxis	response to stimulus	0.288	725	0	0.21	102.096	4.175	236.589	19.659	0	0.602	0	0.301
GO:0051091	positive regulation of sequence-specific DNA binding transcription factor activity	metabolic process	0.577	4271	0.277	0.419	101.733	4.187	237.065	19.664	0.003	0.602	0	0.301
GO:0051092	positive regulation of NF-kappaB transcription factor activity	cellular process	0.638	3525	0.161	0.303	101.995	4.176	236.24	19.642	0.002	0.602	0	0.302
GO:0051259	protein oligomerization	cellular component organization or biogenesis	0.457	2140	0.062	0.22	101.996	4.182	236.809	19.664	0.001	0.602	0	0.301
GO:0051260	protein homooligomerization	cellular component organization or biogenesis	0.219	7852	0	0.394	102.096	4.185	236.563	19.653	0	0.602	0	0.301
GO:0051262	protein tetramerization	cellular component organization or biogenesis	0.481	497	0	0.237	102.099	4.178	236.575	19.654	0	0.602	0	0.301
GO:0051281	positive regulation of release of sequestered calcium ion into cytosol	biological regulation	0.128	493	0.114	0.329	101.966	4.182	236.784	19.661	0.001	0.602	0	0.301
GO:0051289	protein homotetramerization	cellular component organization or biogenesis	0.516	2133	0	0.218	102.096	4.175	236.58	19.654	0	0.602	0	0.301
GO:0051321	meiotic cell cycle	reproduction	0.104	1239	0	0.251	102.095	4.176	236.587	19.656	0	0.602	0	0.301
GO:0051480	cytosolic calcium ion homeostasis	biological regulation	0.605	1586	0	0.264	102.103	4.178	236.529	19.653	0	0.602	0	0.302
GO:0051496	positive regulation of stress fiber assembly	cellular component organization or biogenesis	0.817	970	0	0.216	102.103	4.18	236.551	19.654	0	0.602	0	0.301
GO:0051603	proteolysis involved in cellular protein catabolic process	metabolic process	0.881	1097	0	0.265	102.101	4.181	236.564	19.653	0	0.602	0	0.301
GO:0051607	defense response to virus	response to stimulus	0.419	1960	0	0.371	102.105	4.195	236.539	19.658	0	0.602	0	0.302
GO:0051726	regulation of cell cycle	biological regulation	0.128	1784	0.241	0.332	101.855	4.176	236.593	19.654	0.002	0.602	0	0.301
GO:0051781	positive regulation of cell division	biological regulation	0.621	1564	0	0.365	102.1	4.182	236.559	19.653	0	0.602	0	0.301
GO:0051865	protein autoubiquitination	cellular process	0.752	2857	0.25	0.341	101.751	4.176	237.14	19.659	0.002	0.602	0	0.301
GO:0051897	positive regulation of protein kinase B signaling	biological regulation	0.656	1068	0	0.237	102.101	4.18	236.565	19.653	0	0.602	0	0.301
GO:0055072	iron ion homeostasis	biological regulation	0.684	1373	0	0.359	102.101	4.182	236.555	19.653	0	0.602	0	0.301
GO:0055085	transmembrane transport	localization	0.17	5200	0.434	0.587	101.543	4.2	237.432	19.669	0.004	0.602	0	0.3
GO:0055088	lipid homeostasis	biological regulation	0.228	612	0	0.472	102.1	4.185	236.566	19.653	0	0.602	0	0.301
GO:0055114	oxidation-reduction process	metabolic process	0.117	30734	0.639	0.88	101.422	4.247	236.904	19.665	0.006	0.602	0	0.301
GO:0060021	palate development	developmental process	0.596	811	0	0.177	102.102	4.181	236.561	19.655	0	0.602	0	0.301
GO:0060070	canonical Wnt signaling pathway	response to stimulus	0.92	913	0	0.25	102.104	4.186	236.546	19.66	0	0.602	0	0.302
GO:0060271	cilium morphogenesis	cellular component organization or biogenesis	0.314	3422	0	0.348	102.097	4.184	236.582	19.653	0	0.602	0	0.301
GO:0060326	cell chemotaxis	developmental process	0.369	346	0	0.292	102.1	4.183	236.571	19.653	0	0.602	0	0.301
GO:0060395	SMAD protein signal transduction	biological regulation	0.434	808	0.302	0.415	102.002	4.176	235.532	19.634	0.003	0.602	0	0.303
GO:0061025	membrane fusion	cellular component organization or biogenesis	0.279	1130	0	0.279	102.099	4.179	236.566	19.653	0	0.602	0	0.301
GO:0061077	chaperone-mediated protein folding	cellular process	0.808	802	0	0.235	102.095	4.175	236.587	19.657	0	0.602	0	0.301
GO:0070098	chemokine-mediated signaling pathway	response to stimulus	0.132	274	0.182	0.346	101.964	4.179	236.354	19.643	0.002	0.602	0	0.302
GO:0070373	negative regulation of ERK1 and ERK2 cascade	metabolic process	0.221	837	0.403	0.47	101.733	4.179	236.533	19.652	0.004	0.602	0	0.302
GO:0070374	positive regulation of ERK1 and ERK2 cascade	metabolic process	0.151	4046	0.612	0.553	101.414	4.182	237.028	19.66	0.006	0.602	0	0.301
GO:0070534	protein K63-linked ubiquitination	metabolic process	0.146	601	1.444	0.938	100.723	4.171	237.994	19.627	0.014	0.602	0	0.3
GO:0070588	calcium ion transmembrane transport	localization	0.129	7959	0	0.425	102.125	4.205	236.413	19.661	0	0.602	0	0.302
GO:0070936	protein K48-linked ubiquitination	metabolic process	0.376	1199	0.018	0.296	102.083	4.182	236.569	19.653	0	0.602	0	0.301
GO:0071222	cellular response to lipopolysaccharide	response to stimulus	0.029	774	0.704	0.583	101.39	4.178	236.804	19.641	0.007	0.602	0	0.301
GO:0071230	cellular response to amino acid stimulus	response to stimulus	0.019	543	0.392	0.541	101.836	4.179	236.393	19.648	0.004	0.602	0	0.302
GO:0071277	cellular response to calcium ion	cellular process	0.954	3326	0	0.386	102.101	4.18	236.529	19.652	0	0.602	0	0.302
GO:0071346	cellular response to interferon-gamma	response to stimulus	0.459	206	0	0.141	102.098	4.174	236.581	19.658	0	0.602	0	0.301
GO:0071347	cellular response to interleukin-1	response to stimulus	0.585	494	0.068	0.171	102.027	4.174	236.539	19.647	0.001	0.602	0	0.301
GO:0071356	cellular response to tumor necrosis factor	response to stimulus	0.029	633	0	0.197	102.1	4.178	236.569	19.653	0	0.602	0	0.301
GO:0071363	cellular response to growth factor stimulus	response to stimulus	0.009	693	0	0.296	102.099	4.181	236.572	19.653	0	0.602	0	0.301
GO:0071456	cellular response to hypoxia	response to stimulus	0.576	600	0.046	0.141	102.034	4.175	236.646	19.652	0	0.602	0	0.301
GO:0071560	cellular response to transforming growth factor beta stimulus	response to stimulus	0.218	926	0	0.317	102.102	4.186	236.551	19.658	0	0.602	0	0.301
GO:0071805	potassium ion transmembrane transport	localization	0.211	15362	0	0.434	102.11	4.198	236.503	19.653	0	0.602	0	0.302
GO:0071897	DNA biosynthetic process	metabolic process	0.16	771	0.903	0.669	101.092	4.17	237.844	19.652	0.009	0.602	0	0.3
GO:0072593	reactive oxygen species metabolic process	metabolic process	0.598	1051	0	0.273	102.098	4.175	236.571	19.656	0	0.602	0	0.301
GO:0072659	protein localization to plasma membrane	localization	0.309	1522	0.111	0.39	102.018	4.183	236.463	19.65	0.001	0.602	0	0.302
GO:0090002	establishment of protein localization to plasma membrane	cellular component organization or biogenesis	0.093	1663	0.164	0.291	101.943	4.177	236.564	19.65	0.002	0.602	0	0.301
GO:0090090	negative regulation of canonical Wnt signaling pathway	response to stimulus	0.221	1443	0	0.34	102.102	4.188	236.555	19.654	0	0.602	0	0.301
GO:0090200	positive regulation of release of cytochrome c from mitochondria	response to stimulus	0.53	978	0	0.168	102.095	4.175	236.593	19.655	0	0.602	0	0.301
GO:0090263	positive regulation of canonical Wnt signaling pathway	biological regulation	0.477	1973	0	0.205	102.102	4.179	236.562	19.652	0	0.602	0	0.301
GO:0090314	positive regulation of protein targeting to membrane	localization	0.96	607	0	0.234	102.101	4.177	236.554	19.653	0	0.602	0	0.301
GO:0097190	apoptotic signaling pathway	response to stimulus	0.071	1557	0.223	0.312	101.995	4.174	235.963	19.64	0.002	0.602	0	0.302
GO:0098655	cation transmembrane transport	localization	0.831	1033	0	0.206	102.101	4.178	236.564	19.653	0	0.602	0	0.301
GO:0098779	mitophagy in response to mitochondrial depolarization	response to stimulus	0.598	1880	0	0.369	102.099	4.182	236.558	19.653	0	0.602	0	0.301
GO:1902476	chloride transmembrane transport	localization	0.107	8320	0.282	0.449	101.918	4.179	236.105	19.641	0.003	0.602	0	0.302
GO:1902600	hydrogen ion transmembrane transport	localization	0.27	510	0	0.327	102.1	4.179	236.568	19.653	0	0.602	0	0.301
GO:1903955	positive regulation of protein targeting to mitochondrion	biological regulation	0.794	1538	0	0.294	102.1	4.181	236.563	19.653	0	0.602	0	0.301
GO:1904030	negative regulation of cyclin-dependent protein kinase activity	metabolic process	0.994	2052	0	0.297	102.099	4.179	236.549	19.653	0	0.602	0	0.301
GO:2001244	positive regulation of intrinsic apoptotic signaling pathway	response to stimulus	0.364	762	0	0.207	102.098	4.176	236.574	19.653	0	0.602	0	0.301
GO:0000187	activation of MAPK activity	metabolic process	0.386	1097	0.326	0.424	101.812	4.179	236.376	19.649	0.003	0.601	-0.001	0.302
GO:0000387	spliceosomal snRNP assembly	metabolic process	0.32	258	0.826	0.581	101.041	4.167	238.01	19.66	0.008	0.601	-0.001	0.3
GO:0001937	negative regulation of endothelial cell proliferation	biological regulation	0.007	531	0.501	0.494	101.675	4.172	236.537	19.636	0.005	0.601	-0.001	0.302
GO:0002088	lens development in camera-type eye	developmental process	0.256	340	0.861	0.749	101.411	4.173	236.878	19.631	0.008	0.601	-0.001	0.302
GO:0006694	steroid biosynthetic process	metabolic process	0.522	666	0.126	0.269	101.966	4.178	236.596	19.656	0.001	0.601	-0.001	0.301
GO:0007018	microtubule-based movement	cellular process	0.372	1915	0.27	0.424	101.918	4.177	236.228	19.645	0.003	0.601	-0.001	0.302
GO:0007166	cell surface receptor signaling pathway	biological regulation	0.038	5375	0.368	0.518	101.782	4.185	236.474	19.645	0.004	0.601	-0.001	0.302
GO:0007218	neuropeptide signaling pathway	biological regulation	0.013	2572	0.292	0.401	101.901	4.176	236.112	19.636	0.003	0.601	-0.001	0.302
GO:0007275	multicellular organismal development	developmental process	0.742	7417	0.465	0.54	101.642	4.187	236.586	19.645	0.005	0.601	-0.001	0.301
GO:0007338	single fertilization	reproduction	0.067	1125	0.626	0.535	101.277	4.174	237.864	19.672	0.006	0.601	-0.001	0.3
GO:0007346	regulation of mitotic cell cycle	biological regulation	0.579	1680	0.483	0.543	101.614	4.184	236.761	19.652	0.005	0.601	-0.001	0.301
GO:0007399	nervous system development	developmental process	0.215	5274	0.415	0.476	101.847	4.178	235.782	19.631	0.004	0.601	-0.001	0.303
GO:0007409	axonogenesis	developmental process	0.367	565	0.616	0.575	101.344	4.181	237.757	19.674	0.006	0.601	-0.001	0.3
GO:0007565	female pregnancy	reproduction	0.501	1220	0.626	0.477	101.736	4.17	234.77	19.599	0.006	0.601	-0.001	0.304
GO:0008150	biological_process	biological_process	0.835	614	0.293	0.456	101.888	4.179	236.321	19.643	0.003	0.601	-0.001	0.302
GO:0008284	positive regulation of cell proliferation	biological regulation	0.291	4551	0.472	0.534	101.691	4.185	236.189	19.644	0.005	0.601	-0.001	0.302
GO:0008643	carbohydrate transport	localization	0.499	514	0.664	0.538	101.119	4.169	238.574	19.67	0.007	0.601	-0.001	0.299
GO:0015986	ATP synthesis coupled proton transport	metabolic process	0.822	358	0.35	0.456	101.749	4.182	236.689	19.659	0.003	0.601	-0.001	0.301
GO:0019827	stem cell population maintenance	developmental process	0.603	957	0.682	0.705	101.748	4.175	235.999	19.631	0.007	0.601	-0.001	0.303
GO:0030838	positive regulation of actin filament polymerization	biological regulation	0.351	438	1.962	1.245	101.007	4.164	236.758	19.619	0.019	0.601	-0.001	0.303
GO:0031175	neuron projection development	developmental process	0.629	2058	0.319	0.464	101.825	4.182	236.427	19.644	0.003	0.601	-0.001	0.302
GO:0032465	regulation of cytokinesis	biological regulation	0.156	151	0.307	0.436	101.79	4.181	236.664	19.65	0.003	0.601	-0.001	0.301
GO:0034605	cellular response to heat	response to stimulus	0.087	1517	4.733	1.732	98.8	4.115	238.602	19.537	0.046	0.601	-0.001	0.303
GO:0043401	steroid hormone mediated signaling pathway	response to stimulus	0.605	2205	0.425	0.478	101.646	4.178	236.748	19.647	0.004	0.601	-0.001	0.301
GO:0043407	negative regulation of MAP kinase activity	biological regulation	0.105	206	0.633	0.659	101.64	4.177	236.599	19.645	0.006	0.601	-0.001	0.302
GO:0043547	positive regulation of GTPase activity	biological regulation	0.473	24238	0.879	0.732	101.128	4.204	237.046	19.648	0.009	0.601	-0.001	0.301
GO:0043966	histone H3 acetylation	metabolic process	0.322	1308	0.17	0.271	101.903	4.176	236.663	19.653	0.002	0.601	-0.001	0.301
GO:0045669	positive regulation of osteoblast differentiation	developmental process	0.664	483	0.63	0.584	101.96	4.172	234.772	19.61	0.006	0.601	-0.001	0.304
GO:0045785	positive regulation of cell adhesion	biological adhesion	0.073	522	0.176	0.246	101.782	4.174	237.049	19.667	0.002	0.601	-0.001	0.301
GO:0045931	positive regulation of mitotic cell cycle	biological regulation	0.188	1168	0.681	0.595	101.557	4.173	236.172	19.638	0.007	0.601	-0.001	0.302
GO:0051881	regulation of mitochondrial membrane potential	biological regulation	0.362	988	0.901	0.573	101.489	4.164	234.337	19.573	0.009	0.601	-0.001	0.304
GO:0060041	retina development in camera-type eye	developmental process	0.027	548	0.932	0.713	101.04	4.166	238.036	19.668	0.009	0.601	-0.001	0.3
GO:0070536	protein K63-linked deubiquitination	metabolic process	0.06	626	0.432	0.426	101.637	4.172	236.613	19.626	0.004	0.601	-0.001	0.301
GO:0071407	cellular response to organic cyclic compound	cellular process	0.797	759	0.32	0.37	101.921	4.174	235.771	19.632	0.003	0.601	-0.001	0.302
GO:0090305	nucleic acid phosphodiester bond hydrolysis	cellular process	0.262	3423	0.433	0.596	101.702	4.191	236.821	19.66	0.004	0.601	-0.001	0.301
GO:0000165	MAPK cascade	cellular process	0.66	2240	0.99	0.715	101.545	4.177	234.578	19.604	0.01	0.6	-0.002	0.304
GO:0001764	neuron migration	developmental process	0.055	4461	0.953	0.728	101.176	4.179	237.088	19.641	0.009	0.6	-0.002	0.301
GO:0006869	lipid transport	localization	0.286	2381	0.527	0.485	101.837	4.169	235.319	19.608	0.005	0.6	-0.002	0.303
GO:0021762	substantia nigra development	developmental process	0.686	580	0.814	0.605	101.555	4.174	235.502	19.618	0.008	0.6	-0.002	0.303
GO:0030317	sperm motility	localization	0.037	863	0.518	0.487	101.359	4.173	238.058	19.677	0.005	0.6	-0.002	0.3
GO:0035335	peptidyl-tyrosine dephosphorylation	metabolic process	0.927	1909	0.483	0.405	101.686	4.17	235.759	19.613	0.005	0.6	-0.002	0.302
GO:0000122	negative regulation of transcription from RNA polymerase II promoter	cellular process	0.483	7958	4.337	1.656	98.737	4.197	236.17	19.545	0.042	0.599	-0.003	0.304
GO:0006397	mRNA processing	cellular process	0.167	4817	1.663	0.79	100.033	4.165	237.934	19.603	0.016	0.599	-0.003	0.299
GO:0097192	extrinsic apoptotic signaling pathway in absence of ligand	response to stimulus	0.494	1881	1.088	0.644	101.229	4.162	235.021	19.57	0.011	0.599	-0.003	0.303
GO:0008380	RNA splicing	cellular process	0.18	4011	1.375	0.731	100.486	4.169	237.29	19.602	0.013	0.598	-0.004	0.3
GO:0000381	regulation of alternative mRNA splicing, via spliceosome	metabolic process	0.162	1774	1.079	0.64	100.849	4.16	237.197	19.607	0.011	0.597	-0.005	0.301
GO:0007283	spermatogenesis	reproduction	0.278	4273	5.794	1.927	97.699	4.139	239.815	19.579	0.056	0.597	-0.005	0.301
aThe P-Values based on post-GWAS analysis
bThe number of SNPs in GO terms
cThe genomic variance explained by GO terms
dThe standard errors for the estimated genomic variance explained by GO terms
eThe genomic variance explained by the remaing genome
fThe standard errors for the estimated genomic variance explained by the remaining genome
gThe residual variance
hThe stanaard errors for the residual variance
iThe proportion of genomic variance explained by GO terms
jThe prediction accuracy with GFBLUP
kThe changes in prediction accuracy with GFBLUP relative to GBLUP
lThe total heritabilities estimated by GFBLUP
mThe heritabilities estimated by GBLUP
