# Supplementary material for: Use of biological priors enhances understanding of genetic architecture and genomic prediction of complex traits within and between dairy cattle breeds
Source: BMC Genomics. 2017 Aug 10;18:604. doi: 10.1186/s12864-017-4004-z (PMC5553760; doi:10.1186/s12864-017-4004-z)
Supplement: Supplementary file 5 — Results of Post-GWAS and GFBLUP analyses for mastitis within the Holstein (HOL) breed. (XLSX 119 kb) [file 12864_2017_4004_MOESM5_ESM.xlsx]

## Sheet: Sheet1
Table S4. The results of post-GWAS and GFBLUP analyses for mastitis in Holstein population
GO_ID	GO_term	GO_family	P_post_GWASa	NO.SNPfb	gfc	SEgfd	g-fe	SEg-ff	geg	SEgeh	H2f i	rj	Δrk	h2GFBLUPl	h2GBLUPm
GO:0042104	positive regulation of activated T cell proliferation	immune system process	0.01	331	0.474	0.441	83.505	4.253	162.173	8.874	0.006	0.513	0.009	0.341	0.3415
GO:0050729	positive regulation of inflammatory response	response to stimulus	0.002	626	0.549	0.46	83.224	4.252	162.53	8.877	0.007	0.513	0.009	0.34
GO:0043066	negative regulation of apoptotic process	biological regulation	0.014	8158	3.989	1.592	80.787	4.265	161.865	8.837	0.047	0.512	0.008	0.344
GO:0032465	regulation of cytokinesis	biological regulation	0.017	151	1.184	0.706	82.739	4.241	162.374	8.873	0.014	0.511	0.007	0.341
GO:0006914	autophagy	cellular process	0.119	1753	1.559	1.043	82.888	4.271	162.171	8.882	0.018	0.51	0.006	0.342
GO:0000381	regulation of alternative mRNA splicing, via spliceosome	metabolic process	0.338	1774	0.427	0.385	83.468	4.256	162.186	8.879	0.005	0.509	0.005	0.341
GO:0006457	protein folding	cellular process	0.11	3188	0.494	0.546	83.385	4.271	162.426	8.888	0.006	0.509	0.005	0.341
GO:0007565	female pregnancy	reproduction	0.079	1220	1.142	0.712	82.842	4.249	162.187	8.868	0.014	0.509	0.005	0.341
GO:0032091	negative regulation of protein binding	biological regulation	0.121	665	1.79	1.115	82.929	4.252	161.984	8.867	0.021	0.509	0.005	0.343
GO:0045944	positive regulation of transcription from RNA polymerase II promoter	cellular process	0.114	10312	2.771	1.461	81.305	4.336	162.605	8.872	0.033	0.509	0.005	0.341
GO:0000027	ribosomal large subunit assembly	cellular component organization or biogenesis	0.133	247	0.86	0.693	83.919	4.261	160.969	8.86	0.01	0.508	0.004	0.345
GO:0000226	microtubule cytoskeleton organization	cellular component organization or biogenesis	0.07	1906	0.334	0.393	83.392	4.264	162.709	8.897	0.004	0.508	0.004	0.34
GO:0006814	sodium ion transport	localization	0.95	4327	1.108	0.854	83.071	4.271	162.236	8.889	0.013	0.508	0.004	0.342
GO:0015992	proton transport	localization	0.434	508	0.429	0.47	82.943	4.243	163.304	8.901	0.005	0.508	0.004	0.338
GO:0040018	positive regulation of multicellular organism growth	biological regulation	0.051	914	1.442	0.896	82.709	4.249	162.404	8.873	0.017	0.508	0.004	0.341
GO:0043280	positive regulation of cysteine-type endopeptidase activity involved in apoptotic process	metabolic process	0.848	520	0.614	0.75	83.572	4.267	162.302	8.888	0.007	0.508	0.004	0.342
GO:0032496	response to lipopolysaccharide	response to stimulus	0.034	1579	0.496	0.628	83.717	4.276	161.853	8.884	0.006	0.507	0.003	0.342
GO:0035725	sodium ion transmembrane transport	localization	0.983	3599	1.178	0.796	82.782	4.266	162.546	8.888	0.014	0.507	0.003	0.341
GO:0045931	positive regulation of mitotic cell cycle	biological regulation	0.04	1168	0.917	0.688	83.046	4.251	162.456	8.876	0.011	0.507	0.003	0.341
GO:0060271	cilium morphogenesis	cellular component organization or biogenesis	0.086	3422	0.515	0.611	83.497	4.274	162.276	8.889	0.006	0.507	0.003	0.341
GO:0070979	protein K11-linked ubiquitination	metabolic process	0.185	662	0.91	0.74	83.459	4.26	161.806	8.87	0.011	0.507	0.003	0.343
GO:0006906	vesicle fusion	cellular component organization or biogenesis	0.028	1801	0.422	0.502	83.692	4.266	161.993	8.884	0.005	0.506	0.002	0.342
GO:0032869	cellular response to insulin stimulus	response to stimulus	0.271	1441	0.465	0.646	83.731	4.272	161.992	8.882	0.006	0.506	0.002	0.342
GO:0034976	response to endoplasmic reticulum stress	response to stimulus	0.473	2200	0.517	0.564	83.557	4.273	162.068	8.883	0.006	0.506	0.002	0.342
GO:0042593	glucose homeostasis	biological regulation	0.054	1498	2.013	1.191	82.346	4.238	162.742	8.866	0.024	0.506	0.002	0.341
GO:0070098	chemokine-mediated signaling pathway	response to stimulus	0.199	274	0.459	0.424	83.338	4.253	162.481	8.884	0.005	0.506	0.002	0.34
GO:0000209	protein polyubiquitination	metabolic process	0.936	1287	0.044	0.264	84.059	4.265	161.954	8.887	0.001	0.505	0.001	0.342
GO:0000387	spliceosomal snRNP assembly	metabolic process	0.734	258	0.201	0.416	83.879	4.271	162.023	8.883	0.002	0.505	0.001	0.342
GO:0000724	double-strand break repair via homologous recombination	cellular process	0.592	1308	0.105	0.338	83.915	4.277	162.131	8.89	0.001	0.505	0.001	0.341
GO:0001525	angiogenesis	developmental process	0.201	3349	0.533	0.561	83.319	4.279	162.448	8.89	0.006	0.505	0.001	0.34
GO:0001649	osteoblast differentiation	developmental process	0.35	1888	0.223	0.427	83.903	4.27	161.928	8.882	0.003	0.505	0.001	0.342
GO:0001701	in utero embryonic development	developmental process	0.014	3160	1.034	0.879	83.223	4.279	161.922	8.878	0.012	0.505	0.001	0.342
GO:0001731	formation of translation preinitiation complex	metabolic process	0.651	438	0.386	0.464	83.549	4.269	162.283	8.887	0.005	0.505	0.001	0.341
GO:0006289	nucleotide-excision repair	response to stimulus	0.696	1238	0.072	0.248	83.956	4.271	162.105	8.888	0.001	0.505	0.001	0.341
GO:0006302	double-strand break repair	response to stimulus	0.012	2755	0.28	0.398	83.806	4.267	162.001	8.884	0.003	0.505	0.001	0.342
GO:0006334	nucleosome assembly	cellular component organization or biogenesis	0.132	515	0.09	0.26	83.949	4.268	162.069	8.885	0.001	0.505	0.001	0.341
GO:0006351	transcription, DNA-templated	cellular process	0.064	34738	1.398	1.267	82.647	4.38	162.135	8.88	0.017	0.505	0.001	0.341
GO:0006357	regulation of transcription from RNA polymerase II promoter	metabolic process	0.341	7278	1.053	0.784	82.973	4.278	162.116	8.874	0.013	0.505	0.001	0.341
GO:0006366	transcription from RNA polymerase II promoter	metabolic process	0.705	3513	0.171	0.494	83.833	4.294	162.149	8.888	0.002	0.505	0.001	0.341
GO:0006413	translational initiation	metabolic process	0.202	1112	0.52	0.607	83.471	4.28	162.288	8.891	0.006	0.505	0.001	0.341
GO:0006506	GPI anchor biosynthetic process	cellular process	0.066	254	1.367	1.026	83.415	4.253	161.575	8.861	0.016	0.505	0.001	0.344
GO:0007005	mitochondrion organization	cellular component organization or biogenesis	0.485	1156	0.132	0.369	83.975	4.268	161.976	8.883	0.002	0.505	0.001	0.342
GO:0007018	microtubule-based movement	cellular process	0.19	1915	0.346	0.509	83.759	4.268	162.04	8.883	0.004	0.505	0.001	0.342
GO:0007067	mitotic nuclear division	cellular component organization or biogenesis	0.107	4923	0.093	0.647	83.985	4.303	162.01	8.886	0.001	0.505	0.001	0.342
GO:0007080	mitotic metaphase plate congression	cellular component organization or biogenesis	0.432	276	0.491	0.57	83.623	4.263	162.176	8.885	0.006	0.505	0.001	0.342
GO:0007267	cell-cell signaling	cellular process	0.24	1443	0.526	0.536	83.503	4.261	162.159	8.879	0.006	0.505	0.001	0.341
GO:0007628	adult walking behavior	behavior	0.397	4045	0.13	0.343	83.925	4.272	162.042	8.886	0.002	0.505	0.001	0.342
GO:0008150	biological_process	biological_process	0.469	614	0.244	0.315	83.792	4.259	162.024	8.877	0.003	0.505	0.001	0.342
GO:0008203	cholesterol metabolic process	metabolic process	0.025	656	1.329	0.789	82.789	4.243	161.838	8.857	0.016	0.505	0.001	0.342
GO:0008284	positive regulation of cell proliferation	biological regulation	0.335	4551	0.131	0.558	83.883	4.311	162.145	8.892	0.002	0.505	0.001	0.341
GO:0008286	insulin receptor signaling pathway	cellular process	0.338	1774	0.107	0.365	83.997	4.269	161.974	8.885	0.001	0.505	0.001	0.342
GO:0008380	RNA splicing	cellular process	0.039	4011	1.606	0.855	82.164	4.253	162.487	8.866	0.019	0.505	0.001	0.34
GO:0010212	response to ionizing radiation	response to stimulus	0.069	1461	0.181	0.352	83.828	4.272	162.153	8.891	0.002	0.505	0.001	0.341
GO:0010506	regulation of autophagy	biological regulation	0.153	1566	0.356	0.489	83.703	4.274	162.07	8.885	0.004	0.505	0.001	0.342
GO:0016192	vesicle-mediated transport	localization	0.626	3326	0.253	0.434	83.747	4.278	162.144	8.888	0.003	0.505	0.001	0.341
GO:0019221	cytokine-mediated signaling pathway	response to stimulus	0.016	1891	0.263	0.547	83.767	4.285	162.173	8.887	0.003	0.505	0.001	0.341
GO:0031647	regulation of protein stability	biological regulation	0.621	1833	0.203	0.357	83.872	4.266	162.012	8.882	0.002	0.505	0.001	0.342
GO:0031663	lipopolysaccharide-mediated signaling pathway	response to stimulus	0.858	755	0.175	0.298	83.771	4.267	162.253	8.888	0.002	0.505	0.001	0.341
GO:0032543	mitochondrial translation	metabolic process	0.861	2102	0.283	0.386	83.746	4.266	162.074	8.883	0.003	0.505	0.001	0.341
GO:0035264	multicellular organism growth	developmental process	0.028	746	1.228	0.82	82.624	4.243	162.912	8.886	0.015	0.505	0.001	0.34
GO:0043161	proteasome-mediated ubiquitin-dependent protein catabolic process	metabolic process	0.205	2052	1.209	0.928	82.686	4.288	162.861	8.903	0.014	0.505	0.001	0.34
GO:0043401	steroid hormone mediated signaling pathway	response to stimulus	0.082	2205	0.13	0.343	83.882	4.274	162.133	8.886	0.002	0.505	0.001	0.341
GO:0043433	negative regulation of sequence-specific DNA binding transcription factor activity	metabolic process	0.057	1363	0.414	0.483	83.485	4.262	162.452	8.887	0.005	0.505	0.001	0.341
GO:0045429	positive regulation of nitric oxide biosynthetic process	cellular process	0.079	1779	0.075	0.259	83.984	4.267	162.05	8.885	0.001	0.505	0.001	0.342
GO:0045669	positive regulation of osteoblast differentiation	developmental process	0.575	483	0.054	0.161	84.038	4.263	161.962	8.883	0.001	0.505	0.001	0.342
GO:0045739	positive regulation of DNA repair	metabolic process	0.09	1443	0.162	0.373	83.921	4.271	162.006	8.886	0.002	0.505	0.001	0.342
GO:0050790	regulation of catalytic activity	biological regulation	0.022	2290	0.778	0.737	83.437	4.267	162.139	8.889	0.009	0.505	0.001	0.342
GO:0050873	brown fat cell differentiation	developmental process	0.389	510	0.504	0.538	83.496	4.262	162.313	8.885	0.006	0.505	0.001	0.341
GO:0050918	positive chemotaxis	response to stimulus	0.191	725	0.274	0.378	83.698	4.264	162.26	8.886	0.003	0.505	0.001	0.341
GO:0051301	cell division	cellular process	0.252	8241	0.365	0.784	83.764	4.309	161.92	8.884	0.004	0.505	0.001	0.342
GO:0051726	regulation of cell cycle	biological regulation	0.109	1784	0.528	0.554	83.455	4.264	162.34	8.886	0.006	0.505	0.001	0.341
GO:0051881	regulation of mitochondrial membrane potential	biological regulation	0.46	988	0.926	0.666	83.184	4.254	161.951	8.873	0.011	0.505	0.001	0.342
GO:0060395	SMAD protein signal transduction	biological regulation	0.668	808	0.374	0.467	83.668	4.269	162.106	8.885	0.004	0.505	0.001	0.341
GO:0070534	protein K63-linked ubiquitination	metabolic process	0.601	601	0.182	0.417	83.962	4.27	161.891	8.881	0.002	0.505	0.001	0.342
GO:0071346	cellular response to interferon-gamma	response to stimulus	0.279	206	0.31	0.344	83.537	4.255	162.411	8.885	0.004	0.505	0.001	0.34
GO:0071347	cellular response to interleukin-1	response to stimulus	0.378	494	0.646	0.586	83.501	4.254	162.066	8.874	0.008	0.505	0.001	0.342
GO:0071897	DNA biosynthetic process	metabolic process	0.577	771	0.139	0.298	84.004	4.264	161.865	8.882	0.002	0.505	0.001	0.342
GO:0090090	negative regulation of canonical Wnt signaling pathway	response to stimulus	0.274	1443	0.14	0.315	83.886	4.269	162.111	8.887	0.002	0.505	0.001	0.341
GO:0090305	nucleic acid phosphodiester bond hydrolysis	cellular process	0.024	3423	0.645	0.608	83.523	4.266	161.928	8.878	0.008	0.505	0.001	0.342
GO:0000028	ribosomal small subunit assembly	cellular component organization or biogenesis	0.32	244	0	0.235	84.071	4.265	162.021	8.887	0	0.504	0	0.342
GO:0000045	autophagosome assembly	cellular component organization or biogenesis	0.54	1131	0	0.324	84.069	4.267	162.022	8.887	0	0.504	0	0.342
GO:0000082	G1/S transition of mitotic cell cycle	developmental process	0.686	3004	0	0.298	84.079	4.278	162	8.887	0	0.504	0	0.342
GO:0000165	MAPK cascade	cellular process	0.55	2240	0.274	0.46	83.717	4.276	162.17	8.884	0.003	0.504	0	0.341
GO:0000184	nuclear-transcribed mRNA catabolic process, nonsense-mediated decay	metabolic process	0.497	1182	0	0.356	84.075	4.279	162.011	8.888	0	0.504	0	0.342
GO:0000186	activation of MAPKK activity	metabolic process	0.741	907	0	0.28	84.072	4.271	162.018	8.886	0	0.504	0	0.342
GO:0000187	activation of MAPK activity	metabolic process	0.468	1097	0	0.259	84.073	4.274	162.018	8.886	0	0.504	0	0.342
GO:0000398	mRNA splicing, via spliceosome	metabolic process	0.226	2714	0	0.409	84.081	4.284	161.993	8.889	0	0.504	0	0.342
GO:0000413	protein peptidyl-prolyl isomerization	cellular process	0.322	1158	0	0.344	84.07	4.27	162.022	8.886	0	0.504	0	0.342
GO:0000422	mitophagy	cellular component organization or biogenesis	0.406	1053	0	0.306	84.07	4.267	162.021	8.887	0	0.504	0	0.342
GO:0000462	maturation of SSU-rRNA from tricistronic rRNA transcript (SSU-rRNA, 5.8S rRNA, LSU-rRNA)	metabolic process	0.419	509	0	0.198	84.073	4.265	162.014	8.886	0	0.504	0	0.342
GO:0000902	cell morphogenesis	cellular process	0.534	1513	0	0.295	84.073	4.267	162.011	8.886	0	0.504	0	0.342
GO:0001501	skeletal system development	developmental process	0.131	1079	0.065	0.352	84.033	4.269	161.987	8.885	0.001	0.504	0	0.342
GO:0001503	ossification	developmental process	0.215	2604	0	0.303	84.075	4.273	162.007	8.886	0	0.504	0	0.342
GO:0001516	prostaglandin biosynthetic process	metabolic process	0.521	1286	0	0.315	84.072	4.269	162.015	8.886	0	0.504	0	0.342
GO:0001541	ovarian follicle development	developmental process	0.782	257	0	0.256	84.071	4.274	162.02	8.888	0	0.504	0	0.342
GO:0001558	regulation of cell growth	biological regulation	0.647	853	0.024	0.199	84.032	4.27	162.051	8.888	0	0.504	0	0.342
GO:0001570	vasculogenesis	developmental process	0.598	693	0	0.191	84.071	4.267	162.02	8.886	0	0.504	0	0.342
GO:0001666	response to hypoxia	response to stimulus	0.714	5708	0	0.31	84.059	4.269	162.051	8.888	0	0.504	0	0.342
GO:0001822	kidney development	developmental process	0.903	1192	0	0.461	84.074	4.284	162.014	8.886	0	0.504	0	0.342
GO:0001843	neural tube closure	developmental process	0.901	895	0	0.221	84.073	4.268	162.014	8.887	0	0.504	0	0.342
GO:0001890	placenta development	developmental process	0.548	887	0	0.186	84.075	4.271	162.012	8.887	0	0.504	0	0.342
GO:0001934	positive regulation of protein phosphorylation	biological regulation	0.554	1265	0	0.405	84.07	4.27	162.02	8.887	0	0.504	0	0.342
GO:0001937	negative regulation of endothelial cell proliferation	biological regulation	0.323	531	0.018	0.19	84.023	4.277	162.084	8.894	0	0.504	0	0.341
GO:0001938	positive regulation of endothelial cell proliferation	biological regulation	0.53	847	0.018	0.198	84.065	4.265	161.991	8.888	0	0.504	0	0.342
GO:0002088	lens development in camera-type eye	developmental process	0.275	340	0.03	0.181	84.049	4.265	162.004	8.886	0	0.504	0	0.342
GO:0002244	hematopoietic progenitor cell differentiation	developmental process	0.26	810	0.235	0.455	83.95	4.27	161.819	8.882	0.003	0.504	0	0.342
GO:0002250	adaptive immune response	immune system process	0.474	4073	0	0.375	84.062	4.268	162.032	8.888	0	0.504	0	0.342
GO:0002548	monocyte chemotaxis	response to stimulus	0.36	302	0.598	0.529	83.365	4.248	162.336	8.876	0.007	0.504	0	0.341
GO:0005975	carbohydrate metabolic process	metabolic process	0.886	3288	0	0.39	84.079	4.29	162.004	8.888	0	0.504	0	0.342
GO:0006006	glucose metabolic process	metabolic process	0.431	891	0	0.281	84.068	4.266	162.027	8.889	0	0.504	0	0.342
GO:0006094	gluconeogenesis	metabolic process	0.336	1054	0	0.557	84.073	4.281	162.011	8.887	0	0.504	0	0.342
GO:0006099	tricarboxylic acid cycle	developmental process	0.627	1940	0	0.619	84.074	4.276	162.006	8.886	0	0.504	0	0.342
GO:0006182	cGMP biosynthetic process	metabolic process	0.998	651	0	0.147	84.071	4.264	162.02	8.886	0	0.504	0	0.342
GO:0006260	DNA replication	cellular process	0.616	6180	0	0.346	84.067	4.272	162.023	8.886	0	0.504	0	0.342
GO:0006281	DNA repair	metabolic process	0.61	5149	0	0.726	84.078	4.288	161.982	8.885	0	0.504	0	0.342
GO:0006310	DNA recombination	metabolic process	0.327	974	0	0.219	84.072	4.264	162.013	8.886	0	0.504	0	0.342
GO:0006355	regulation of transcription, DNA-templated	biological regulation	0.188	21784	0	0.819	84.087	4.345	161.989	8.886	0	0.504	0	0.342
GO:0006383	transcription from RNA polymerase III promoter	metabolic process	0.563	352	0	0.312	84.07	4.266	162.021	8.888	0	0.504	0	0.342
GO:0006397	mRNA processing	cellular process	0.02	4817	2.351	1.038	81.365	4.247	162.679	8.859	0.028	0.504	0	0.34
GO:0006412	translation	metabolic process	0.804	5505	0	0.5	84.073	4.284	162.006	8.886	0	0.504	0	0.342
GO:0006417	regulation of translation	cellular process	0.16	964	0.92	0.732	83.395	4.257	161.766	8.864	0.011	0.504	0	0.343
GO:0006446	regulation of translational initiation	biological regulation	0.797	436	0.349	0.465	83.803	4.266	161.861	8.878	0.004	0.504	0	0.342
GO:0006468	protein phosphorylation	metabolic process	0.784	15003	0	0.756	84.1	4.31	161.923	8.885	0	0.504	0	0.342
GO:0006469	negative regulation of protein kinase activity	biological regulation	0.686	1185	0	0.18	84.071	4.267	162.018	8.886	0	0.504	0	0.342
GO:0006470	protein dephosphorylation	metabolic process	0.417	3901	0.321	0.461	83.762	4.273	162.01	8.886	0.004	0.504	0	0.342
GO:0006486	protein glycosylation	cellular process	0.16	4032	0	0.286	84.064	4.269	162.036	8.886	0	0.504	0	0.342
GO:0006508	proteolysis	metabolic process	0.196	14299	0.352	0.595	83.684	4.29	162.116	8.885	0.004	0.504	0	0.341
GO:0006511	ubiquitin-dependent protein catabolic process	metabolic process	0.804	3105	0	0.642	84.073	4.304	162.015	8.886	0	0.504	0	0.342
GO:0006629	lipid metabolic process	metabolic process	0.908	2014	0	0.568	84.075	4.282	162.001	8.89	0	0.504	0	0.342
GO:0006631	fatty acid metabolic process	metabolic process	0.669	1294	0.33	0.521	83.851	4.272	161.821	8.88	0.004	0.504	0	0.342
GO:0006633	fatty acid biosynthetic process	metabolic process	0.589	2050	0	0.286	84.074	4.275	162.015	8.886	0	0.504	0	0.342
GO:0006695	cholesterol biosynthetic process	metabolic process	0.949	645	0	0.575	84.074	4.275	162.01	8.887	0	0.504	0	0.342
GO:0006730	one-carbon metabolic process	metabolic process	0.313	1238	0	0.376	84.071	4.269	162.016	8.886	0	0.504	0	0.342
GO:0006749	glutathione metabolic process	cellular process	0.156	795	0	0.445	84.071	4.268	162.016	8.886	0	0.504	0	0.342
GO:0006810	transport	localization	0.376	6170	0.195	0.625	83.855	4.302	162.082	8.886	0.002	0.504	0	0.341
GO:0006811	ion transport	localization	0.919	4481	0.49	0.609	83.6	4.273	162.192	8.885	0.006	0.504	0	0.341
GO:0006816	calcium ion transport	localization	0.352	8136	0.085	0.481	83.993	4.282	162.013	8.886	0.001	0.504	0	0.342
GO:0006836	neurotransmitter transport	localization	0.149	800	0.123	0.28	83.92	4.266	162.066	8.883	0.001	0.504	0	0.341
GO:0006869	lipid transport	localization	0.143	2381	0.069	0.288	83.97	4.274	162.094	8.89	0.001	0.504	0	0.341
GO:0006874	cellular calcium ion homeostasis	biological regulation	0.946	4100	0	0.328	84.058	4.267	162.046	8.889	0	0.504	0	0.342
GO:0006879	cellular iron ion homeostasis	biological regulation	0.503	1384	0	0.307	84.076	4.274	162.008	8.887	0	0.504	0	0.342
GO:0006886	intracellular protein transport	localization	0.086	7989	0	0.566	84.073	4.297	162.015	8.886	0	0.504	0	0.342
GO:0006887	exocytosis	localization	0.109	4907	0	0.39	84.068	4.278	162.029	8.887	0	0.504	0	0.342
GO:0006888	ER to Golgi vesicle-mediated transport	localization	0.272	1330	0	0.263	84.071	4.271	162.02	8.886	0	0.504	0	0.342
GO:0006890	retrograde vesicle-mediated transport, Golgi to ER	localization	0.462	2116	0	0.259	84.063	4.265	162.033	8.889	0	0.504	0	0.342
GO:0006891	intra-Golgi vesicle-mediated transport	localization	0.44	1354	0.038	0.337	84.043	4.271	161.995	8.887	0	0.504	0	0.342
GO:0006898	receptor-mediated endocytosis	localization	0.212	5608	0	0.39	84.079	4.282	161.997	8.886	0	0.504	0	0.342
GO:0006915	apoptotic process	developmental process	0.198	10512	0.088	0.651	83.99	4.3	162.008	8.887	0.001	0.504	0	0.342
GO:0006919	activation of cysteine-type endopeptidase activity involved in apoptotic process	biological regulation	0.873	1057	0	0.435	84.072	4.282	162.017	8.887	0	0.504	0	0.342
GO:0006935	chemotaxis	response to stimulus	0.376	1007	0.232	0.391	83.883	4.266	161.93	8.884	0.003	0.504	0	0.342
GO:0006953	acute-phase response	response to stimulus	0.058	658	0	0.21	84.07	4.267	162.022	8.886	0	0.504	0	0.342
GO:0006954	inflammatory response	response to stimulus	0.71	4779	0	0.592	84.074	4.309	162.016	8.886	0	0.504	0	0.342
GO:0006955	immune response	immune system process	0.014	4076	0.028	0.334	84.041	4.28	162.028	8.887	0	0.504	0	0.342
GO:0006959	humoral immune response	immune system process	0.194	797	0.409	0.508	83.627	4.262	162.106	8.881	0.005	0.504	0	0.341
GO:0006974	cellular response to DNA damage stimulus	cellular process	0.515	4554	0.477	0.59	83.793	4.273	161.681	8.877	0.006	0.504	0	0.343
GO:0006979	response to oxidative stress	response to stimulus	0.472	4463	0	0.42	84.063	4.269	162.027	8.888	0	0.504	0	0.342
GO:0006995	cellular response to nitrogen starvation	cellular process	0.483	523	0	0.328	84.07	4.272	162.021	8.886	0	0.504	0	0.342
GO:0007010	cytoskeleton organization	cellular component organization or biogenesis	0.769	3814	0.012	0.292	84.06	4.275	162.02	8.886	0	0.504	0	0.342
GO:0007015	actin filament organization	cellular component organization or biogenesis	0.027	1474	0.183	0.368	83.858	4.269	162.117	8.886	0.002	0.504	0	0.341
GO:0007017	microtubule-based process	cellular process	0.126	119	0	0.31	84.071	4.27	162.021	8.886	0	0.504	0	0.342
GO:0007030	Golgi organization	cellular component organization or biogenesis	0.201	2791	0.118	0.35	83.976	4.271	161.975	8.886	0.001	0.504	0	0.342
GO:0007032	endosome organization	cellular component organization or biogenesis	0.37	1294	0.014	0.17	84.056	4.267	162.025	8.886	0	0.504	0	0.342
GO:0007049	cell cycle	cellular process	0.898	4934	0	0.417	84.066	4.277	162.031	8.887	0	0.504	0	0.342
GO:0007050	cell cycle arrest	biological regulation	0.036	2374	0	0.453	84.071	4.269	162.011	8.886	0	0.504	0	0.342
GO:0007059	chromosome segregation	developmental process	0.218	740	0.955	0.725	83.149	4.264	162.162	8.875	0.011	0.504	0	0.342
GO:0007155	cell adhesion	biological adhesion	0.168	17894	0.699	0.746	83.231	4.298	162.353	8.888	0.008	0.504	0	0.341
GO:0007156	homophilic cell adhesion via plasma membrane adhesion molecules	biological adhesion	0.529	9202	0	0.565	84.078	4.272	161.951	8.884	0	0.504	0	0.342
GO:0007160	cell-matrix adhesion	biological adhesion	0.707	1316	0	0.317	84.072	4.272	162.016	8.886	0	0.504	0	0.342
GO:0007165	signal transduction	biological regulation	0.044	17103	0.556	0.843	83.51	4.317	162.063	8.885	0.007	0.504	0	0.342
GO:0007166	cell surface receptor signaling pathway	biological regulation	0.996	5375	0.406	0.55	83.58	4.281	162.266	8.891	0.005	0.504	0	0.341
GO:0007169	transmembrane receptor protein tyrosine kinase signaling pathway	biological regulation	0.444	1691	0	0.359	84.074	4.271	162.009	8.886	0	0.504	0	0.342
GO:0007179	transforming growth factor beta receptor signaling pathway	biological regulation	0.546	1316	0	0.467	84.071	4.272	162.017	8.886	0	0.504	0	0.342
GO:0007200	phospholipase C-activating G-protein coupled receptor signaling pathway	response to stimulus	0.075	2079	0	0.249	84.075	4.273	162.011	8.887	0	0.504	0	0.342
GO:0007204	positive regulation of cytosolic calcium ion concentration	biological regulation	0.46	3495	0	0.318	84.071	4.272	162.017	8.886	0	0.504	0	0.342
GO:0007218	neuropeptide signaling pathway	biological regulation	0.482	2572	0	0.249	84.09	4.277	161.972	8.891	0	0.504	0	0.342
GO:0007219	Notch signaling pathway	biological regulation	0.062	3967	0.25	0.481	83.836	4.275	162.038	8.888	0.003	0.504	0	0.342
GO:0007224	smoothened signaling pathway	biological regulation	0.886	1412	0	0.229	84.067	4.264	162.027	8.888	0	0.504	0	0.342
GO:0007229	integrin-mediated signaling pathway	biological regulation	0.269	1936	0.55	0.534	83.542	4.261	162.068	8.88	0.007	0.504	0	0.342
GO:0007264	small GTPase mediated signal transduction	biological regulation	0.669	7548	1.4	1.005	82.49	4.299	162.66	8.887	0.017	0.504	0	0.34
GO:0007266	Rho protein signal transduction	biological regulation	0.619	587	0	0.355	84.072	4.274	162.017	8.886	0	0.504	0	0.342
GO:0007268	synaptic transmission	cellular process	0.838	5388	0	0.278	84.079	4.274	162.006	8.886	0	0.504	0	0.342
GO:0007271	synaptic transmission, cholinergic	developmental process	0.842	192	0.048	0.209	84.052	4.264	161.965	8.885	0.001	0.504	0	0.342
GO:0007274	neuromuscular synaptic transmission	cellular process	0.754	468	0.014	0.202	84.059	4.267	162.017	8.886	0	0.504	0	0.342
GO:0007275	multicellular organismal development	developmental process	0.015	7417	0.124	0.382	83.913	4.28	162.091	8.887	0.001	0.504	0	0.341
GO:0007283	spermatogenesis	reproduction	0.289	4273	0	0.605	84.075	4.287	162.001	8.886	0	0.504	0	0.342
GO:0007286	spermatid development	reproduction	0.417	676	0	0.246	84.07	4.266	162.023	8.887	0	0.504	0	0.342
GO:0007338	single fertilization	reproduction	0.435	1125	0	0.303	84.069	4.269	162.025	8.887	0	0.504	0	0.342
GO:0007339	binding of sperm to zona pellucida	reproduction	0.69	885	0.032	0.128	84.034	4.264	162.028	8.886	0	0.504	0	0.342
GO:0007346	regulation of mitotic cell cycle	biological regulation	0.613	1680	0	0.294	84.071	4.271	162.02	8.886	0	0.504	0	0.342
GO:0007399	nervous system development	developmental process	0.921	5274	0	0.39	84.085	4.28	161.976	8.887	0	0.504	0	0.342
GO:0007409	axonogenesis	developmental process	0.535	565	0.214	0.459	83.885	4.274	162	8.883	0.003	0.504	0	0.342
GO:0007411	axon guidance	developmental process	0.202	4996	0.138	0.407	83.891	4.282	162.108	8.889	0.002	0.504	0	0.341
GO:0007417	central nervous system development	developmental process	0.548	2365	0	0.437	84.072	4.274	162.01	8.886	0	0.504	0	0.342
GO:0007420	brain development	developmental process	0.29	2615	0	0.383	84.071	4.276	162.02	8.886	0	0.504	0	0.342
GO:0007507	heart development	developmental process	0.934	2334	0	0.682	84.072	4.273	162.007	8.886	0	0.504	0	0.342
GO:0007517	muscle organ development	developmental process	0.511	641	0	0.401	84.072	4.277	162.017	8.886	0	0.504	0	0.342
GO:0007586	digestion	developmental process	0.875	210	0	0.451	84.071	4.27	162.02	8.886	0	0.504	0	0.342
GO:0007605	sensory perception of sound	developmental process	0.302	5380	0	0.36	84.066	4.272	162.029	8.887	0	0.504	0	0.342
GO:0007626	locomotory behavior	behavior	0.935	1115	0	0.429	84.075	4.271	162.004	8.887	0	0.504	0	0.342
GO:0007631	feeding behavior	behavior	0.558	81	0	0.285	84.071	4.268	162.022	8.887	0	0.504	0	0.342
GO:0008033	tRNA processing	cellular process	0.258	406	0	0.23	84.071	4.269	162.022	8.886	0	0.504	0	0.342
GO:0008217	regulation of blood pressure	developmental process	0.576	2338	0	0.387	84.072	4.274	162.013	8.886	0	0.504	0	0.342
GO:0008219	cell death	developmental process	0.363	1799	0	0.498	84.075	4.275	162.004	8.886	0	0.504	0	0.342
GO:0008283	cell proliferation	developmental process	0.322	4951	0.803	0.77	83.286	4.285	162.064	8.882	0.01	0.504	0	0.342
GO:0008285	negative regulation of cell proliferation	biological regulation	0.395	4972	0	0.682	84.077	4.303	161.998	8.886	0	0.504	0	0.342
GO:0008344	adult locomotory behavior	behavior	0.937	926	0	0.255	84.074	4.272	162.011	8.888	0	0.504	0	0.342
GO:0008360	regulation of cell shape	developmental process	0.747	7008	0	0.53	84.071	4.284	162.008	8.886	0	0.504	0	0.342
GO:0008542	visual learning	developmental process	0.315	495	0	0.495	84.07	4.27	162.018	8.886	0	0.504	0	0.342
GO:0008584	male gonad development	reproduction	0.016	1468	0	0.44	84.071	4.274	162.018	8.886	0	0.504	0	0.342
GO:0008630	intrinsic apoptotic signaling pathway in response to DNA damage	cellular process	0.484	1035	0.454	0.443	83.59	4.262	161.985	8.881	0.005	0.504	0	0.342
GO:0008643	carbohydrate transport	localization	0.955	514	0	0.215	84.067	4.263	162.03	8.892	0	0.504	0	0.342
GO:0009058	biosynthetic process	metabolic process	0.599	1121	0	0.29	84.068	4.264	162.02	8.887	0	0.504	0	0.342
GO:0009060	aerobic respiration	cellular process	0.04	776	0.198	0.345	83.922	4.265	161.935	8.881	0.002	0.504	0	0.342
GO:0009267	cellular response to starvation	response to stimulus	0.205	281	0.815	0.62	83.564	4.254	161.494	8.863	0.01	0.504	0	0.343
GO:0009306	protein secretion	localization	0.325	727	0.021	0.142	84.049	4.265	162.018	8.886	0	0.504	0	0.342
GO:0009411	response to UV	response to stimulus	0.396	1062	0	0.384	84.071	4.267	162.016	8.886	0	0.504	0	0.342
GO:0009791	post-embryonic development	developmental process	0.694	1369	0.105	0.259	83.917	4.267	162.128	8.887	0.001	0.504	0	0.341
GO:0009968	negative regulation of signal transduction	response to stimulus	0.026	4497	0	0.321	84.066	4.272	162.03	8.887	0	0.504	0	0.342
GO:0010501	RNA secondary structure unwinding	cellular process	0.484	1082	0	0.298	84.07	4.267	162.018	8.886	0	0.504	0	0.342
GO:0010628	positive regulation of gene expression	biological regulation	0.763	1163	0	0.497	84.072	4.286	162.016	8.886	0	0.504	0	0.342
GO:0010629	negative regulation of gene expression	metabolic process	0.881	1506	0	0.364	84.073	4.269	162.011	8.886	0	0.504	0	0.342
GO:0010862	positive regulation of pathway-restricted SMAD protein phosphorylation	metabolic process	0.913	623	0	0.451	84.072	4.279	162.016	8.886	0	0.504	0	0.342
GO:0014068	positive regulation of phosphatidylinositol 3-kinase signaling	biological regulation	0.259	2126	0.085	0.303	83.979	4.269	162.047	8.885	0.001	0.504	0	0.342
GO:0015031	protein transport	localization	0.727	16016	0	0.718	84.106	4.331	161.931	8.889	0	0.504	0	0.342
GO:0015986	ATP synthesis coupled proton transport	metabolic process	0.741	358	0.014	0.243	84.058	4.269	162.019	8.886	0	0.504	0	0.342
GO:0015991	ATP hydrolysis coupled proton transport	localization	0.96	1029	0.607	0.614	83.512	4.271	161.997	8.878	0.007	0.504	0	0.342
GO:0016042	lipid catabolic process	metabolic process	0.157	8247	0.052	0.289	84.017	4.274	162.026	8.886	0.001	0.504	0	0.342
GO:0016055	Wnt signaling pathway	biological regulation	0.019	4241	0.112	0.356	83.919	4.277	162.115	8.889	0.001	0.504	0	0.341
GO:0016310	phosphorylation	metabolic process	0.57	5323	0	0.386	84.076	4.28	162.006	8.886	0	0.504	0	0.342
GO:0016311	dephosphorylation	metabolic process	0.857	3415	0.109	0.344	83.918	4.277	162.127	8.89	0.001	0.504	0	0.341
GO:0016337	single organismal cell-cell adhesion	biological adhesion	0.184	1268	0	0.324	84.069	4.27	162.025	8.887	0	0.504	0	0.342
GO:0016477	cell migration	localization	0.211	2999	0	0.305	84.081	4.282	161.999	8.888	0	0.504	0	0.342
GO:0016485	protein processing	metabolic process	0.41	2969	0	0.388	84.071	4.276	162.019	8.886	0	0.504	0	0.342
GO:0016525	negative regulation of angiogenesis	developmental process	0.498	1448	0	0.314	84.075	4.279	162.011	8.887	0	0.504	0	0.342
GO:0016567	protein ubiquitination	metabolic process	0.44	7074	0	0.588	84.078	4.307	162.003	8.886	0	0.504	0	0.342
GO:0016568	chromatin modification	cellular component organization or biogenesis	0.095	3604	0.274	0.344	83.833	4.263	161.895	8.881	0.003	0.504	0	0.342
GO:0016579	protein deubiquitination	metabolic process	0.868	1316	0	0.497	84.073	4.286	162.014	8.887	0	0.504	0	0.342
GO:0017148	negative regulation of translation	metabolic process	0.574	473	0	0.32	84.071	4.275	162.021	8.886	0	0.504	0	0.342
GO:0018105	peptidyl-serine phosphorylation	cellular process	0.571	4755	0.016	0.355	84.053	4.274	162.028	8.886	0	0.504	0	0.342
GO:0018108	peptidyl-tyrosine phosphorylation	cellular process	0.141	1490	0	0.322	84.074	4.279	162.016	8.886	0	0.504	0	0.342
GO:0018279	protein N-linked glycosylation via asparagine	cellular process	0.351	2161	0	0.254	84.072	4.264	162.004	8.886	0	0.504	0	0.342
GO:0019233	sensory perception of pain	developmental process	0.136	729	0	0.362	84.074	4.275	162.012	8.888	0	0.504	0	0.342
GO:0019827	stem cell population maintenance	developmental process	0.605	957	0.162	0.332	83.8	4.27	162.284	8.892	0.002	0.504	0	0.341
GO:0019915	lipid storage	biological regulation	0.029	687	0.566	0.495	83.32	4.253	162.458	8.879	0.007	0.504	0	0.341
GO:0023014	signal transduction by protein phosphorylation	cellular process	0.872	4253	0	0.249	84.069	4.267	162.022	8.886	0	0.504	0	0.342
GO:0030036	actin cytoskeleton organization	cellular component organization or biogenesis	0.519	2032	0	0.294	84.075	4.276	162.01	8.886	0	0.504	0	0.342
GO:0030154	cell differentiation	developmental process	0.172	9840	0	0.628	84.086	4.304	161.973	8.886	0	0.504	0	0.342
GO:0030168	platelet activation	response to stimulus	0.03	1534	0	0.326	84.08	4.286	161.999	8.893	0	0.504	0	0.342
GO:0030183	B cell differentiation	developmental process	0.026	971	0	0.328	84.073	4.269	162.012	8.886	0	0.504	0	0.342
GO:0030198	extracellular matrix organization	cellular component organization or biogenesis	0.85	773	0	0.341	84.072	4.281	162.018	8.887	0	0.504	0	0.342
GO:0030199	collagen fibril organization	cellular component organization or biogenesis	0.852	2039	0	0.418	84.072	4.272	162.012	8.886	0	0.504	0	0.342
GO:0030218	erythrocyte differentiation	developmental process	0.886	1170	0	0.337	84.075	4.271	162.009	8.886	0	0.504	0	0.342
GO:0030307	positive regulation of cell growth	biological regulation	0.077	1665	0.018	0.184	84.048	4.268	162.034	8.887	0	0.504	0	0.342
GO:0030308	negative regulation of cell growth	biological regulation	0.193	1282	0	0.4	84.071	4.278	162.019	8.886	0	0.504	0	0.342
GO:0030317	sperm motility	localization	0.094	863	0	0.307	84.071	4.271	162.018	8.886	0	0.504	0	0.342
GO:0030334	regulation of cell migration	localization	0.439	553	0	0.455	84.07	4.271	162.021	8.887	0	0.504	0	0.342
GO:0030336	negative regulation of cell migration	localization	0.774	902	0	0.226	84.072	4.267	162.017	8.886	0	0.504	0	0.342
GO:0030488	tRNA methylation	metabolic process	0.689	1303	0	0.179	84.06	4.263	162.041	8.89	0	0.504	0	0.342
GO:0030509	BMP signaling pathway	cellular process	0.542	322	0.196	0.401	83.832	4.274	162.154	8.89	0.002	0.504	0	0.341
GO:0030593	neutrophil chemotaxis	immune system process	0.228	529	0.249	0.369	83.846	4.264	162.023	8.883	0.003	0.504	0	0.342
GO:0030819	positive regulation of cAMP biosynthetic process	metabolic process	0.403	154	0	0.309	84.072	4.278	162.019	8.888	0	0.504	0	0.342
GO:0030838	positive regulation of actin filament polymerization	biological regulation	0.254	438	0	0.156	84.071	4.265	162.02	8.886	0	0.504	0	0.342
GO:0030855	epithelial cell differentiation	developmental process	0.656	1427	0.061	0.309	84.02	4.27	162.002	8.886	0.001	0.504	0	0.342
GO:0030890	positive regulation of B cell proliferation	immune system process	0.115	609	0.241	0.328	83.804	4.259	162.007	8.881	0.003	0.504	0	0.342
GO:0031146	SCF-dependent proteasomal ubiquitin-dependent protein catabolic process	metabolic process	0.13	683	0.022	0.242	84.048	4.27	162.024	8.886	0	0.504	0	0.342
GO:0031175	neuron projection development	developmental process	0.306	2058	0	0.31	84.075	4.278	162.012	8.887	0	0.504	0	0.342
GO:0031214	biomineral tissue development	developmental process	0.929	1351	0	0.495	84.075	4.274	162.003	8.887	0	0.504	0	0.342
GO:0031397	negative regulation of protein ubiquitination	metabolic process	0.556	1411	0	0.302	84.071	4.269	162.016	8.886	0	0.504	0	0.342
GO:0031398	positive regulation of protein ubiquitination	biological regulation	0.109	1066	0	0.221	84.072	4.265	162.01	8.886	0	0.504	0	0.342
GO:0031623	receptor internalization	localization	0.995	1218	0	0.314	84.07	4.27	162.02	8.886	0	0.504	0	0.342
GO:0032008	positive regulation of TOR signaling	response to stimulus	0.421	421	0	0.426	84.071	4.266	162.019	8.887	0	0.504	0	0.342
GO:0032088	negative regulation of NF-kappaB transcription factor activity	metabolic process	0.23	2362	0	0.311	84.065	4.269	162.031	8.887	0	0.504	0	0.342
GO:0032092	positive regulation of protein binding	biological regulation	0.272	1029	0	0.386	84.072	4.268	162.012	8.886	0	0.504	0	0.342
GO:0032094	response to food	response to stimulus	0.312	220	0	0.39	84.071	4.271	162.021	8.887	0	0.504	0	0.342
GO:0032147	activation of protein kinase activity	biological regulation	0.52	1994	0	0.438	84.075	4.282	162.008	8.886	0	0.504	0	0.342
GO:0032259	methylation	metabolic process	0.164	1604	0.759	0.728	83.448	4.275	162.006	8.882	0.009	0.504	0	0.342
GO:0032436	positive regulation of proteasomal ubiquitin-dependent protein catabolic process	biological regulation	0.454	1151	0	0.207	84.065	4.264	162.032	8.888	0	0.504	0	0.342
GO:0032508	DNA duplex unwinding	cellular component organization or biogenesis	0.404	2135	0	0.319	84.071	4.272	162.018	8.886	0	0.504	0	0.342
GO:0032526	response to retinoic acid	response to stimulus	0.427	750	0	0.225	84.071	4.268	162.02	8.886	0	0.504	0	0.342
GO:0032728	positive regulation of interferon-beta production	biological regulation	0.554	294	0	0.408	84.07	4.266	162.021	8.888	0	0.504	0	0.342
GO:0032729	positive regulation of interferon-gamma production	biological regulation	0.774	235	0	0.336	84.071	4.267	162.02	8.886	0	0.504	0	0.342
GO:0032755	positive regulation of interleukin-6 production	biological regulation	0.654	466	0.145	0.297	84.036	4.265	161.768	8.883	0.002	0.504	0	0.342
GO:0032760	positive regulation of tumor necrosis factor production	biological regulation	0.082	830	0.035	0.227	84.035	4.268	162.023	8.886	0	0.504	0	0.342
GO:0032781	positive regulation of ATPase activity	biological regulation	0.396	615	0	0.337	84.07	4.265	162.019	8.887	0	0.504	0	0.342
GO:0032880	regulation of protein localization	localization	0.047	1461	0.047	0.207	84.002	4.268	162.072	8.888	0.001	0.504	0	0.341
GO:0032922	circadian regulation of gene expression	biological regulation	0.739	682	0	0.432	84.072	4.269	162.016	8.886	0	0.504	0	0.342
GO:0032981	mitochondrial respiratory chain complex I assembly	cellular component organization or biogenesis	0.989	265	0	0.36	84.07	4.266	162.021	8.886	0	0.504	0	0.342
GO:0033138	positive regulation of peptidyl-serine phosphorylation	metabolic process	0.905	1820	0	0.531	84.071	4.275	162.016	8.886	0	0.504	0	0.342
GO:0033539	fatty acid beta-oxidation using acyl-CoA dehydrogenase	metabolic process	0.397	627	0	0.356	84.072	4.273	162.017	8.886	0	0.504	0	0.342
GO:0034220	ion transmembrane transport	localization	0.995	3194	0	0.264	84.077	4.272	162.005	8.886	0	0.504	0	0.342
GO:0034314	Arp2/3 complex-mediated actin nucleation	biological regulation	0.72	233	0	0.291	84.071	4.268	162.02	8.886	0	0.504	0	0.342
GO:0034599	cellular response to oxidative stress	response to stimulus	0.841	1635	0.007	0.31	84.064	4.273	162.022	8.886	0	0.504	0	0.342
GO:0034605	cellular response to heat	response to stimulus	0.503	1517	0	0.407	84.075	4.281	162.008	8.888	0	0.504	0	0.342
GO:0034644	cellular response to UV	response to stimulus	0.921	532	0	0.179	84.072	4.267	162.017	8.886	0	0.504	0	0.342
GO:0034765	regulation of ion transmembrane transport	localization	0.605	14275	0	0.445	84.056	4.277	162.039	8.886	0	0.504	0	0.342
GO:0035335	peptidyl-tyrosine dephosphorylation	metabolic process	0.96	1909	0	0.274	84.071	4.272	162.022	8.886	0	0.504	0	0.342
GO:0035556	intracellular signal transduction	response to stimulus	0.227	15997	0	0.425	84.085	4.285	161.993	8.885	0	0.504	0	0.342
GO:0035690	cellular response to drug	response to stimulus	0.347	1809	0	0.275	84.074	4.273	162.012	8.886	0	0.504	0	0.342
GO:0035914	skeletal muscle cell differentiation	developmental process	0.414	369	0	0.144	84.074	4.267	162.013	8.887	0	0.504	0	0.342
GO:0040008	regulation of growth	biological regulation	0.971	1861	0	0.503	84.07	4.267	162.012	8.886	0	0.504	0	0.342
GO:0042102	positive regulation of T cell proliferation	immune system process	0.1	577	0.359	0.409	83.531	4.262	162.419	8.888	0.004	0.504	0	0.341
GO:0042127	regulation of cell proliferation	biological regulation	0.786	6137	0.026	0.334	84.043	4.273	162.027	8.886	0	0.504	0	0.342
GO:0042147	retrograde transport, endosome to Golgi	localization	0.385	1448	0	0.305	84.074	4.272	162.011	8.886	0	0.504	0	0.342
GO:0042254	ribosome biogenesis	cellular component organization or biogenesis	0.792	510	0.52	0.491	83.616	4.262	161.754	8.874	0.006	0.504	0	0.342
GO:0042384	cilium assembly	cellular component organization or biogenesis	0.454	1579	0.079	0.368	84.015	4.271	161.985	8.885	0.001	0.504	0	0.342
GO:0042391	regulation of membrane potential	biological regulation	0.805	3017	0.001	0.192	84.068	4.267	162.027	8.886	0	0.504	0	0.342
GO:0042493	response to drug	response to stimulus	0.246	1432	0.207	0.425	83.842	4.272	162.091	8.884	0.002	0.504	0	0.341
GO:0042572	retinol metabolic process	metabolic process	0.443	586	0.108	0.325	83.963	4.269	162.052	8.885	0.001	0.504	0	0.342
GO:0042632	cholesterol homeostasis	biological regulation	0.79	646	0.058	0.208	83.984	4.267	162.076	8.887	0.001	0.504	0	0.341
GO:0042730	fibrinolysis	biological regulation	0.357	1274	0	0.191	84.066	4.265	162.03	8.887	0	0.504	0	0.342
GO:0042752	regulation of circadian rhythm	biological regulation	0.806	1647	0	0.366	84.077	4.272	162	8.887	0	0.504	0	0.342
GO:0042787	protein ubiquitination involved in ubiquitin-dependent protein catabolic process	cellular process	0.263	1446	0.54	0.616	83.677	4.27	161.878	8.876	0.006	0.504	0	0.342
GO:0042981	regulation of apoptotic process	biological regulation	0.532	3533	0	0.575	84.073	4.288	162.01	8.886	0	0.504	0	0.342
GO:0043065	positive regulation of apoptotic process	biological regulation	0.662	5285	0	0.362	84.061	4.27	162.04	8.888	0	0.504	0	0.342
GO:0043085	positive regulation of catalytic activity	biological regulation	0.969	997	0	0.262	84.069	4.266	162.021	8.887	0	0.504	0	0.342
GO:0043123	positive regulation of I-kappaB kinase/NF-kappaB signaling	response to stimulus	0.853	3547	0.073	0.351	84.028	4.269	161.959	8.886	0.001	0.504	0	0.342
GO:0043154	negative regulation of cysteine-type endopeptidase activity involved in apoptotic process	biological regulation	0.761	810	0	0.481	84.07	4.273	162.021	8.886	0	0.504	0	0.342
GO:0043330	response to exogenous dsRNA	response to stimulus	0.076	357	0	0.18	84.073	4.271	162.018	8.887	0	0.504	0	0.342
GO:0043406	positive regulation of MAP kinase activity	response to stimulus	0.434	1249	0	0.536	84.07	4.266	162.017	8.89	0	0.504	0	0.342
GO:0043410	positive regulation of MAPK cascade	metabolic process	0.317	1479	0	0.376	84.067	4.272	162.03	8.888	0	0.504	0	0.342
GO:0043491	protein kinase B signaling	biological regulation	0.357	312	0.248	0.301	83.595	4.258	162.38	8.887	0.003	0.504	0	0.341
GO:0043524	negative regulation of neuron apoptotic process	biological regulation	0.174	2651	0	0.831	84.075	4.286	161.998	8.886	0	0.504	0	0.342
GO:0043547	positive regulation of GTPase activity	biological regulation	0.335	24238	0	0.608	84.094	4.307	161.969	8.885	0	0.504	0	0.342
GO:0043966	histone H3 acetylation	metabolic process	0.834	1308	0	0.254	84.072	4.271	162.018	8.886	0	0.504	0	0.342
GO:0045444	fat cell differentiation	developmental process	0.935	5746	0	0.256	84.087	4.267	161.966	8.884	0	0.504	0	0.342
GO:0045454	cell redox homeostasis	biological regulation	0.202	2631	0.717	0.756	83.514	4.274	162.027	8.883	0.009	0.504	0	0.342
GO:0045600	positive regulation of fat cell differentiation	developmental process	0.154	1529	0	0.297	84.075	4.278	162.011	8.887	0	0.504	0	0.342
GO:0045747	positive regulation of Notch signaling pathway	response to stimulus	0.207	1966	0.763	0.606	82.991	4.254	162.91	8.892	0.009	0.504	0	0.34
GO:0045766	positive regulation of angiogenesis	developmental process	0.76	2657	0	0.268	84.061	4.266	162.043	8.89	0	0.504	0	0.342
GO:0045785	positive regulation of cell adhesion	biological adhesion	0.234	522	0.015	0.15	84.058	4.265	162.01	8.886	0	0.504	0	0.342
GO:0045786	negative regulation of cell cycle	biological regulation	0.388	1103	0	0.288	84.07	4.266	162.02	8.887	0	0.504	0	0.342
GO:0045859	regulation of protein kinase activity	biological regulation	0.659	1732	0	0.347	84.075	4.273	162.008	8.886	0	0.504	0	0.342
GO:0045892	negative regulation of transcription, DNA-templated	metabolic process	0.853	8730	0	0.359	84.095	4.276	161.951	8.885	0	0.504	0	0.342
GO:0045893	positive regulation of transcription, DNA-templated	metabolic process	0.707	10147	0	0.364	84.091	4.284	161.981	8.886	0	0.504	0	0.342
GO:0046034	ATP metabolic process	metabolic process	0.294	2721	0	0.286	84.062	4.264	162.033	8.889	0	0.504	0	0.342
GO:0046330	positive regulation of JNK cascade	metabolic process	0.977	4512	0	0.206	84.087	4.266	161.967	8.885	0	0.504	0	0.342
GO:0046426	negative regulation of JAK-STAT cascade	response to stimulus	0.339	354	0	0.336	84.07	4.266	162.021	8.887	0	0.504	0	0.342
GO:0046777	protein autophosphorylation	metabolic process	0.887	4534	0	0.508	84.079	4.281	161.988	8.886	0	0.504	0	0.342
GO:0046854	phosphatidylinositol phosphorylation	cellular process	0.617	1154	0.204	0.31	83.84	4.263	162.057	8.882	0.002	0.504	0	0.342
GO:0048468	cell development	developmental process	0.857	731	0	0.222	84.07	4.266	162.023	8.886	0	0.504	0	0.342
GO:0048511	rhythmic process	rhythmic process	0.581	1556	0	0.334	84.076	4.273	162.003	8.887	0	0.504	0	0.342
GO:0048662	negative regulation of smooth muscle cell proliferation	biological regulation	0.269	374	0	0.21	84.072	4.271	162.018	8.887	0	0.504	0	0.342
GO:0048812	neuron projection morphogenesis	developmental process	0.122	1083	0.303	0.388	83.622	4.265	162.332	8.888	0.004	0.504	0	0.341
GO:0050728	negative regulation of inflammatory response	response to stimulus	0.384	940	0	0.302	84.07	4.268	162.022	8.887	0	0.504	0	0.342
GO:0050731	positive regulation of peptidyl-tyrosine phosphorylation	metabolic process	0.11	1480	0.226	0.35	83.785	4.268	162.12	8.886	0.003	0.504	0	0.341
GO:0050829	defense response to Gram-negative bacterium	response to stimulus	0.013	793	0	0.219	84.072	4.267	162.017	8.886	0	0.504	0	0.342
GO:0050830	defense response to Gram-positive bacterium	response to stimulus	0.756	449	0	0.252	84.071	4.267	162.018	8.886	0	0.504	0	0.342
GO:0050832	defense response to fungus	response to stimulus	0.56	386	0	0.218	84.072	4.268	162.016	8.887	0	0.504	0	0.342
GO:0050896	response to stimulus	response to stimulus	0.634	1920	0.054	0.306	83.99	4.278	162.078	8.889	0.001	0.504	0	0.341
GO:0051028	mRNA transport	localization	0.614	635	0.523	0.643	83.591	4.271	162.111	8.879	0.006	0.504	0	0.342
GO:0051091	positive regulation of sequence-specific DNA binding transcription factor activity	metabolic process	0.075	4271	0.148	0.415	83.851	4.285	162.178	8.892	0.002	0.504	0	0.341
GO:0051092	positive regulation of NF-kappaB transcription factor activity	cellular process	0.496	3525	0.12	0.341	83.997	4.268	161.921	8.885	0.001	0.504	0	0.342
GO:0051259	protein oligomerization	cellular component organization or biogenesis	0.841	2140	0	0.329	84.079	4.269	161.991	8.886	0	0.504	0	0.342
GO:0051260	protein homooligomerization	cellular component organization or biogenesis	0.856	7852	0	0.506	84.071	4.28	162.008	8.886	0	0.504	0	0.342
GO:0051281	positive regulation of release of sequestered calcium ion into cytosol	biological regulation	0.934	493	0.046	0.32	84.022	4.273	162.041	8.887	0.001	0.504	0	0.342
GO:0051321	meiotic cell cycle	reproduction	0.164	1239	0	0.253	84.074	4.268	162.009	8.886	0	0.504	0	0.342
GO:0051480	cytosolic calcium ion homeostasis	biological regulation	0.747	1586	0	0.353	84.067	4.268	162.027	8.888	0	0.504	0	0.342
GO:0051496	positive regulation of stress fiber assembly	cellular component organization or biogenesis	0.443	970	0	0.281	84.069	4.268	162.023	8.887	0	0.504	0	0.342
GO:0051603	proteolysis involved in cellular protein catabolic process	metabolic process	0.794	1097	0	0.288	84.07	4.268	162.021	8.887	0	0.504	0	0.342
GO:0051607	defense response to virus	response to stimulus	0.69	1960	0.088	0.285	84.001	4.267	161.99	8.886	0.001	0.504	0	0.342
GO:0051781	positive regulation of cell division	biological regulation	0.958	1564	0.095	0.348	83.968	4.274	162.04	8.887	0.001	0.504	0	0.342
GO:0051865	protein autoubiquitination	cellular process	0.224	2857	0.006	0.229	84.058	4.265	162.033	8.887	0	0.504	0	0.342
GO:0051897	positive regulation of protein kinase B signaling	biological regulation	0.44	1068	0	0.341	84.073	4.273	162.015	8.886	0	0.504	0	0.342
GO:0055072	iron ion homeostasis	biological regulation	0.885	1373	0	0.183	84.07	4.265	162.023	8.886	0	0.504	0	0.342
GO:0055085	transmembrane transport	localization	0.938	5200	0	0.506	84.071	4.275	162.006	8.886	0	0.504	0	0.342
GO:0055088	lipid homeostasis	biological regulation	0.477	612	0	0.32	84.072	4.272	162.018	8.886	0	0.504	0	0.342
GO:0055114	oxidation-reduction process	metabolic process	0.92	30734	0	0.933	84.065	4.352	162.021	8.885	0	0.504	0	0.342
GO:0060021	palate development	developmental process	0.79	811	0	0.333	84.07	4.266	162.021	8.888	0	0.504	0	0.342
GO:0060048	cardiac muscle contraction	developmental process	0.614	2059	0	0.298	84.077	4.272	162.002	8.886	0	0.504	0	0.342
GO:0060070	canonical Wnt signaling pathway	response to stimulus	0.055	913	0.305	0.483	83.71	4.272	162.236	8.89	0.004	0.504	0	0.341
GO:0060326	cell chemotaxis	developmental process	0.807	346	0	0.348	84.071	4.271	162.02	8.886	0	0.504	0	0.342
GO:0061077	chaperone-mediated protein folding	cellular process	0.274	802	0	0.36	84.073	4.276	162.014	8.887	0	0.504	0	0.342
GO:0070373	negative regulation of ERK1 and ERK2 cascade	metabolic process	0.474	837	1.116	0.929	83.269	4.27	162.066	8.879	0.013	0.504	0	0.342
GO:0070374	positive regulation of ERK1 and ERK2 cascade	metabolic process	0.237	4046	0.227	0.483	83.821	4.279	162.083	8.884	0.003	0.504	0	0.341
GO:0070588	calcium ion transmembrane transport	localization	0.672	7959	0	0.444	84.068	4.278	162.018	8.886	0	0.504	0	0.342
GO:0070936	protein K48-linked ubiquitination	metabolic process	0.625	1199	0.247	0.487	83.938	4.272	161.82	8.882	0.003	0.504	0	0.342
GO:0071222	cellular response to lipopolysaccharide	response to stimulus	0.036	774	0	0.244	84.071	4.267	162.021	8.886	0	0.504	0	0.342
GO:0071230	cellular response to amino acid stimulus	response to stimulus	0.019	543	0	0.239	84.074	4.275	162.013	8.89	0	0.504	0	0.342
GO:0071277	cellular response to calcium ion	cellular process	0.961	3326	0	0.427	84.079	4.272	161.987	8.886	0	0.504	0	0.342
GO:0071407	cellular response to organic cyclic compound	cellular process	0.807	759	0	0.249	84.073	4.274	162.015	8.887	0	0.504	0	0.342
GO:0071456	cellular response to hypoxia	response to stimulus	0.43	600	0	0.237	84.07	4.267	162.023	8.887	0	0.504	0	0.342
GO:0071560	cellular response to transforming growth factor beta stimulus	response to stimulus	0.401	926	0	0.263	84.073	4.267	162.012	8.886	0	0.504	0	0.342
GO:0071805	potassium ion transmembrane transport	localization	0.79	15362	0	0.478	84.06	4.278	162.023	8.885	0	0.504	0	0.342
GO:0072593	reactive oxygen species metabolic process	metabolic process	0.656	1051	0	0.154	84.065	4.263	162.032	8.889	0	0.504	0	0.342
GO:0072659	protein localization to plasma membrane	localization	0.672	1522	0.013	0.274	84.054	4.278	162.03	8.889	0	0.504	0	0.342
GO:0090263	positive regulation of canonical Wnt signaling pathway	biological regulation	0.226	1973	0	0.292	84.077	4.278	162.007	8.887	0	0.504	0	0.342
GO:0090314	positive regulation of protein targeting to membrane	localization	0.915	607	0	0.189	84.074	4.269	162.012	8.887	0	0.504	0	0.342
GO:0090502	RNA phosphodiester bond hydrolysis, endonucleolytic	cellular process	0.145	735	0	0.189	84.073	4.268	162.015	8.886	0	0.504	0	0.342
GO:0097190	apoptotic signaling pathway	response to stimulus	0.239	1557	0	0.411	84.069	4.268	162.019	8.887	0	0.504	0	0.342
GO:0097192	extrinsic apoptotic signaling pathway in absence of ligand	response to stimulus	0.588	1881	0	0.303	84.071	4.274	162.025	8.887	0	0.504	0	0.342
GO:0098655	cation transmembrane transport	localization	0.618	1033	0.003	0.247	84.069	4.274	162.019	8.887	0	0.504	0	0.342
GO:0098779	mitophagy in response to mitochondrial depolarization	response to stimulus	0.035	1880	0.396	0.437	83.581	4.266	162.119	8.885	0.005	0.504	0	0.341
GO:0098869	NA	response to stimulus	0.183	1873	0.028	0.284	84.035	4.276	162.037	8.887	0	0.504	0	0.342
GO:1902476	chloride transmembrane transport	localization	0.551	8320	0	0.429	84.089	4.291	161.976	8.887	0	0.504	0	0.342
GO:1902600	hydrogen ion transmembrane transport	localization	0.285	510	0	0.243	84.071	4.272	162.02	8.886	0	0.504	0	0.342
GO:1903955	positive regulation of protein targeting to mitochondrion	biological regulation	0.501	1538	0.478	0.523	83.463	4.264	162.363	8.885	0.006	0.504	0	0.341
GO:1904030	negative regulation of cyclin-dependent protein kinase activity	metabolic process	0.705	2052	0	0.249	84.079	4.273	161.999	8.888	0	0.504	0	0.342
GO:0000122	negative regulation of transcription from RNA polymerase II promoter	cellular process	0.415	7958	0.705	0.813	83.391	4.302	162.008	8.885	0.008	0.503	-0.001	0.342
GO:0000910	cytokinesis	cellular process	0.19	455	1.427	0.929	82.888	4.249	162.087	8.877	0.017	0.503	-0.001	0.342
GO:0001764	neuron migration	developmental process	0.637	4461	0.783	0.628	83.067	4.266	162.592	8.893	0.009	0.503	-0.001	0.34
GO:0001933	negative regulation of protein phosphorylation	metabolic process	0.168	1258	0.506	0.535	83.51	4.264	162.227	8.885	0.006	0.503	-0.001	0.341
GO:0002181	cytoplasmic translation	metabolic process	0.722	116	0.165	0.332	83.875	4.269	162.098	8.888	0.002	0.503	-0.001	0.341
GO:0002230	positive regulation of defense response to virus by host	response to stimulus	0.082	1552	0.443	0.459	83.527	4.264	162.105	8.883	0.005	0.503	-0.001	0.341
GO:0002286	T cell activation involved in immune response	immune system process	0.328	352	1.307	1.089	83.36	4.254	162.101	8.869	0.015	0.503	-0.001	0.343
GO:0002323	natural killer cell activation involved in immune response	immune system process	0.022	83	0.325	0.393	83.563	4.255	162.421	8.884	0.004	0.503	-0.001	0.341
GO:0006096	glycolytic process	cellular process	0.063	727	1.671	0.979	82.574	4.246	162.464	8.88	0.02	0.503	-0.001	0.341
GO:0006122	mitochondrial electron transport, ubiquinol to cytochrome c	metabolic process	0.042	416	0.088	0.245	84.076	4.265	161.838	8.884	0.001	0.503	-0.001	0.342
GO:0006414	translational elongation	cellular process	0.449	593	0.161	0.296	83.956	4.263	161.906	8.88	0.002	0.503	-0.001	0.342
GO:0006606	protein import into nucleus	localization	0.134	1950	0.645	0.561	83.198	4.259	162.644	8.891	0.008	0.503	-0.001	0.34
GO:0006665	sphingolipid metabolic process	metabolic process	0.323	718	1.36	0.792	82.739	4.247	162.109	8.865	0.016	0.503	-0.001	0.342
GO:0006958	complement activation, classical pathway	immune system process	0.024	2428	1.097	0.743	83.432	4.249	161.123	8.849	0.013	0.503	-0.001	0.344
GO:0007186	G-protein coupled receptor signaling pathway	response to stimulus	0.106	9971	2.543	1.25	81.541	4.273	162.838	8.875	0.03	0.503	-0.001	0.341
GO:0007596	blood coagulation	response to stimulus	0.181	6388	0.443	0.5	83.625	4.269	162.049	8.881	0.005	0.503	-0.001	0.342
GO:0007601	visual perception	developmental process	0.465	4150	0.591	0.631	83.21	4.286	162.621	8.893	0.007	0.503	-0.001	0.34
GO:0009615	response to virus	response to stimulus	0.267	1300	0.253	0.345	83.75	4.265	162.159	8.888	0.003	0.503	-0.001	0.341
GO:0010468	regulation of gene expression	metabolic process	0.427	2041	0.435	0.475	83.493	4.268	162.282	8.887	0.005	0.503	-0.001	0.341
GO:0010951	negative regulation of endopeptidase activity	metabolic process	0.899	4411	0.783	0.711	83.275	4.272	162.276	8.885	0.009	0.503	-0.001	0.341
GO:0016049	cell growth	developmental process	0.029	1054	0.297	0.35	83.751	4.258	162.095	8.882	0.004	0.503	-0.001	0.341
GO:0016226	iron-sulfur cluster assembly	cellular component organization or biogenesis	0.336	271	0.491	0.457	83.665	4.262	161.734	8.875	0.006	0.503	-0.001	0.342
GO:0019835	cytolysis	cellular process	0.018	1316	0.842	0.641	83.465	4.246	161.512	8.855	0.01	0.503	-0.001	0.343
GO:0021762	substantia nigra development	developmental process	0.316	580	0.514	0.491	83.404	4.261	162.345	8.882	0.006	0.503	-0.001	0.341
GO:0030324	lung development	developmental process	0.337	1398	0.397	0.393	83.458	4.257	162.337	8.881	0.005	0.503	-0.001	0.341
GO:0030335	positive regulation of cell migration	biological regulation	0.727	3513	0.323	0.456	83.666	4.272	162.171	8.882	0.004	0.503	-0.001	0.341
GO:0033141	positive regulation of peptidyl-serine phosphorylation of STAT protein	response to stimulus	0.028	90	0.892	0.758	83.083	4.247	162.641	8.879	0.011	0.503	-0.001	0.341
GO:0042100	B cell proliferation	immune system process	0.026	88	0.335	0.394	83.547	4.255	162.419	8.883	0.004	0.503	-0.001	0.341
GO:0043086	negative regulation of catalytic activity	biological regulation	0.148	1601	2.023	1.142	82.588	4.246	161.89	8.866	0.024	0.503	-0.001	0.343
GO:0043407	negative regulation of MAP kinase activity	biological regulation	0.024	206	0.269	0.388	83.681	4.266	162.324	8.891	0.003	0.503	-0.001	0.341
GO:0043408	regulation of MAPK cascade	metabolic process	0.84	765	0.439	0.462	83.451	4.268	162.409	8.892	0.005	0.503	-0.001	0.341
GO:0045087	innate immune response	immune system process	0.101	6640	1.205	0.832	83.098	4.275	161.653	8.872	0.014	0.503	-0.001	0.343
GO:0048286	lung alveolus development	developmental process	0.558	547	1.251	0.891	83.014	4.248	162.303	8.871	0.015	0.503	-0.001	0.342
GO:0051262	protein tetramerization	cellular component organization or biogenesis	0.416	497	0.368	0.393	83.426	4.261	162.55	8.888	0.004	0.503	-0.001	0.34
GO:0051289	protein homotetramerization	cellular component organization or biogenesis	0.203	2133	0.214	0.326	83.731	4.266	162.277	8.887	0.003	0.503	-0.001	0.341
GO:0060041	retina development in camera-type eye	developmental process	0.198	548	0.168	0.291	83.961	4.265	161.889	8.885	0.002	0.503	-0.001	0.342
GO:0070536	protein K63-linked deubiquitination	metabolic process	0.309	626	0.486	0.546	83.563	4.27	162.182	8.888	0.006	0.503	-0.001	0.341
GO:0071363	cellular response to growth factor stimulus	response to stimulus	0.024	693	0.712	0.618	82.977	4.251	162.983	8.887	0.009	0.503	-0.001	0.339
GO:0090002	establishment of protein localization to plasma membrane	cellular component organization or biogenesis	0.336	1663	0.462	0.458	83.327	4.261	162.647	8.895	0.006	0.503	-0.001	0.34
GO:0006897	endocytosis	localization	0.053	5382	0.608	0.633	83.388	4.28	162.204	8.886	0.007	0.502	-0.002	0.341
GO:0030433	ER-associated ubiquitin-dependent protein catabolic process	cellular process	0.07	579	1.389	1.015	82.792	4.248	162.502	8.875	0.017	0.502	-0.002	0.341
GO:0034389	lipid particle organization	cellular component organization or biogenesis	0.101	761	0.97	0.774	83.17	4.251	162.366	8.879	0.012	0.502	-0.002	0.341
GO:0042475	odontogenesis of dentin-containing tooth	developmental process	0.615	252	0.799	0.766	83.399	4.257	162.315	8.877	0.009	0.502	-0.002	0.342
GO:0042742	defense response to bacterium	response to stimulus	0.779	1231	0.696	0.616	83.31	4.266	162.287	8.885	0.008	0.502	-0.002	0.341
GO:0050714	positive regulation of protein secretion	localization	0.117	1183	0.194	0.271	83.783	4.26	162.166	8.883	0.002	0.502	-0.002	0.341
GO:0050821	protein stabilization	biological regulation	0.208	3162	1.301	0.957	82.908	4.279	162.21	8.882	0.015	0.502	-0.002	0.342
GO:0071356	cellular response to tumor necrosis factor	response to stimulus	0.115	633	0.508	0.476	83.374	4.254	162.406	8.883	0.006	0.502	-0.002	0.341
GO:0006986	response to unfolded protein	response to stimulus	0.494	1400	2.094	1.314	82.907	4.247	161.824	8.854	0.025	0.501	-0.003	0.344
GO:0061025	membrane fusion	cellular component organization or biogenesis	0.032	1130	2.407	1.463	82.064	4.244	163.355	8.894	0.028	0.501	-0.003	0.341
GO:0090200	positive regulation of release of cytochrome c from mitochondria	response to stimulus	0.088	978	0.241	0.315	83.748	4.259	162.188	8.886	0.003	0.501	-0.003	0.341
GO:2001244	positive regulation of intrinsic apoptotic signaling pathway	response to stimulus	0.037	762	0.443	0.503	83.574	4.254	162.151	8.876	0.005	0.501	-0.003	0.341
GO:0006694	steroid biosynthetic process	metabolic process	0.033	666	0.903	0.663	83.121	4.248	161.998	8.867	0.011	0.5	-0.004	0.342
GO:0008152	metabolic process	metabolic process	0.386	23775	2.488	1.286	81.706	4.307	162.104	8.863	0.03	0.5	-0.004	0.342
GO:0006364	rRNA processing	metabolic process	0.047	796	0.996	0.663	83.084	4.253	161.799	8.863	0.012	0.499	-0.005	0.342
aThe P-Values based on post-GWAS analysis
bThe number of SNPs in GO terms
cThe genomic variance explained by GO terms
dThe standard errors for the estimated genomic variance explained by GO terms
eThe genomic variance explained by the remaing genome
fThe standard errors for the estimated genomic variance explained by the remaining genome
gThe residual variance
hThe stanaard errors for the residual variance
iThe proportion of genomic variance explained by GO terms
jThe prediction accuracy with GFBLUP
kThe changes in prediction accuracy with GFBLUP relative to GBLUP
lThe total heritabilities estimated by GFBLUP
mThe heritabilities estimated by GBLUP

## Sheet: Sheet2
GO:0042104	positive regulation of activated T cell proliferation	immune system process	3027.7	0.01	331	0.474	0.441	17372170	83.505	4.253	162.173	8.874	0.006	0.513	0.009	0.002	0.341
GO:0050729	positive regulation of inflammatory response	response to stimulus	3941.26	0.002	626	0.549	0.46	17371875	83.224	4.252	162.53	8.877	0.007	0.513	0.009	0.004	0.34
GO:0043066	negative regulation of apoptotic process	biological regulation	22384.5	0.014	8158	3.989	1.592	17364343	80.787	4.265	161.865	8.837	0.047	0.512	0.008	0.047	0.344
GO:0032465	regulation of cytokinesis	biological regulation	1214.71	0.017	151	1.184	0.706	17372350	82.739	4.241	162.374	8.873	0.014	0.511	0.007	0.001	0.341
GO:0006914	autophagy	cellular process	7530.85	0.119	1753	1.559	1.043	17370748	82.888	4.271	162.171	8.882	0.018	0.51	0.006	0.01	0.342
GO:0000381	regulation of alternative mRNA splicing, via spliceosome	metabolic process	6576.32	0.338	1774	0.427	0.385	17370727	83.468	4.256	162.186	8.879	0.005	0.509	0.005	0.01	0.341
GO:0006457	protein folding	cellular process	12796	0.11	3188	0.494	0.546	17369313	83.385	4.271	162.426	8.888	0.006	0.509	0.005	0.018	0.341
GO:0007565	female pregnancy	reproduction	5606.21	0.079	1220	1.142	0.712	17371281	82.842	4.249	162.187	8.868	0.014	0.509	0.005	0.007	0.341
GO:0032091	negative regulation of protein binding	biological regulation	2914.07	0.121	665	1.79	1.115	17371836	82.929	4.252	161.984	8.867	0.021	0.509	0.005	0.004	0.343
GO:0045944	positive regulation of transcription from RNA polymerase II promoter	cellular process	35633.8	0.114	10312	2.771	1.461	17362189	81.305	4.336	162.605	8.872	0.033	0.509	0.005	0.059	0.341
GO:0000027	ribosomal large subunit assembly	cellular component organization or biogenesis	909.01	0.133	247	0.86	0.693	17372254	83.919	4.261	160.969	8.86	0.01	0.508	0.004	0.001	0.345
GO:0000226	microtubule cytoskeleton organization	cellular component organization or biogenesis	8399.08	0.07	1906	0.334	0.393	17370595	83.392	4.264	162.709	8.897	0.004	0.508	0.004	0.011	0.34
GO:0006814	sodium ion transport	localization	6585.35	0.95	4327	1.108	0.854	17368174	83.071	4.271	162.236	8.889	0.013	0.508	0.004	0.025	0.342
GO:0015992	proton transport	localization	5987.82	0.434	508	0.429	0.47	17371993	82.943	4.243	163.304	8.901	0.005	0.508	0.004	0.003	0.338
GO:0040018	positive regulation of multicellular organism growth	biological regulation	4327.31	0.051	914	1.442	0.896	17371587	82.709	4.249	162.404	8.873	0.017	0.508	0.004	0.005	0.341
GO:0043280	positive regulation of cysteine-type endopeptidase activity involved in apoptotic process	metabolic process	781.086	0.848	520	0.614	0.75	17371981	83.572	4.267	162.302	8.888	0.007	0.508	0.004	0.003	0.342
GO:0032496	response to lipopolysaccharide	response to stimulus	4940.9	0.034	1579	0.496	0.628	17370922	83.717	4.276	161.853	8.884	0.006	0.507	0.003	0.009	0.342
GO:0035725	sodium ion transmembrane transport	localization	5734.97	0.983	3599	1.178	0.796	17368902	82.782	4.266	162.546	8.888	0.014	0.507	0.003	0.021	0.341
GO:0045931	positive regulation of mitotic cell cycle	biological regulation	6619.66	0.04	1168	0.917	0.688	17371333	83.046	4.251	162.456	8.876	0.011	0.507	0.003	0.007	0.341
GO:0060271	cilium morphogenesis	cellular component organization or biogenesis	14719.2	0.086	3422	0.515	0.611	17369079	83.497	4.274	162.276	8.889	0.006	0.507	0.003	0.02	0.341
GO:0070979	protein K11-linked ubiquitination	metabolic process	3191.85	0.185	662	0.91	0.74	17371839	83.459	4.26	161.806	8.87	0.011	0.507	0.003	0.004	0.343
GO:0006906	vesicle fusion	cellular component organization or biogenesis	10051.2	0.028	1801	0.422	0.502	17370700	83.692	4.266	161.993	8.884	0.005	0.506	0.002	0.01	0.342
GO:0032869	cellular response to insulin stimulus	response to stimulus	4728.94	0.271	1441	0.465	0.646	17371060	83.731	4.272	161.992	8.882	0.006	0.506	0.002	0.008	0.342
GO:0034976	response to endoplasmic reticulum stress	response to stimulus	7515.49	0.473	2200	0.517	0.564	17370301	83.557	4.273	162.068	8.883	0.006	0.506	0.002	0.013	0.342
GO:0042593	glucose homeostasis	biological regulation	7365.4	0.054	1498	2.013	1.191	17371003	82.346	4.238	162.742	8.866	0.024	0.506	0.002	0.009	0.341
GO:0070098	chemokine-mediated signaling pathway	response to stimulus	1037.69	0.199	274	0.459	0.424	17372227	83.338	4.253	162.481	8.884	0.005	0.506	0.002	0.002	0.34
GO:0000209	protein polyubiquitination	metabolic process	2974.39	0.936	1287	0.044	0.264	17371214	84.059	4.265	161.954	8.887	0.001	0.505	0.001	0.007	0.342
GO:0000387	spliceosomal snRNP assembly	metabolic process	673.833	0.734	258	0.201	0.416	17372243	83.879	4.271	162.023	8.883	0.002	0.505	0.001	0.001	0.342
GO:0000724	double-strand break repair via homologous recombination	cellular process	3898.79	0.592	1308	0.105	0.338	17371193	83.915	4.277	162.131	8.89	0.001	0.505	0.001	0.008	0.341
GO:0001525	angiogenesis	developmental process	12563.1	0.201	3349	0.533	0.561	17369152	83.319	4.279	162.448	8.89	0.006	0.505	0.001	0.019	0.34
GO:0001649	osteoblast differentiation	developmental process	6598.7	0.35	1888	0.223	0.427	17370613	83.903	4.27	161.928	8.882	0.003	0.505	0.001	0.011	0.342
GO:0001701	in utero embryonic development	developmental process	18130.7	0.014	3160	1.034	0.879	17369341	83.223	4.279	161.922	8.878	0.012	0.505	0.001	0.018	0.342
GO:0001731	formation of translation preinitiation complex	metabolic process	1246.85	0.651	438	0.386	0.464	17372063	83.549	4.269	162.283	8.887	0.005	0.505	0.001	0.003	0.341
GO:0006289	nucleotide-excision repair	response to stimulus	2640.58	0.696	1238	0.072	0.248	17371263	83.956	4.271	162.105	8.888	0.001	0.505	0.001	0.007	0.341
GO:0006302	double-strand break repair	response to stimulus	17902.9	0.012	2755	0.28	0.398	17369746	83.806	4.267	162.001	8.884	0.003	0.505	0.001	0.016	0.342
GO:0006334	nucleosome assembly	cellular component organization or biogenesis	2452.51	0.132	515	0.09	0.26	17371986	83.949	4.268	162.069	8.885	0.001	0.505	0.001	0.003	0.341
GO:0006351	transcription, DNA-templated	cellular process	119064	0.064	34738	1.398	1.267	17337763	82.647	4.38	162.135	8.88	0.017	0.505	0.001	0.2	0.341
GO:0006357	regulation of transcription from RNA polymerase II promoter	metabolic process	22512.5	0.341	7278	1.053	0.784	17365223	82.973	4.278	162.116	8.874	0.013	0.505	0.001	0.042	0.341
GO:0006366	transcription from RNA polymerase II promoter	metabolic process	8975.53	0.705	3513	0.171	0.494	17368988	83.833	4.294	162.149	8.888	0.002	0.505	0.001	0.02	0.341
GO:0006413	translational initiation	metabolic process	4460.93	0.202	1112	0.52	0.607	17371389	83.471	4.28	162.288	8.891	0.006	0.505	0.001	0.006	0.341
GO:0006506	GPI anchor biosynthetic process	cellular process	1414.92	0.066	254	1.367	1.026	17372247	83.415	4.253	161.575	8.861	0.016	0.505	0.001	0.001	0.344
GO:0007005	mitochondrion organization	cellular component organization or biogenesis	2670.35	0.485	1156	0.132	0.369	17371345	83.975	4.268	161.976	8.883	0.002	0.505	0.001	0.007	0.342
GO:0007018	microtubule-based movement	cellular process	7159.25	0.19	1915	0.346	0.509	17370586	83.759	4.268	162.04	8.883	0.004	0.505	0.001	0.011	0.342
GO:0007067	mitotic nuclear division	cellular component organization or biogenesis	20376.5	0.107	4923	0.093	0.647	17367578	83.985	4.303	162.01	8.886	0.001	0.505	0.001	0.028	0.342
GO:0007080	mitotic metaphase plate congression	cellular component organization or biogenesis	911.679	0.432	276	0.491	0.57	17372225	83.623	4.263	162.176	8.885	0.006	0.505	0.001	0.002	0.342
GO:0007267	cell-cell signaling	cellular process	4359.03	0.24	1443	0.526	0.536	17371058	83.503	4.261	162.159	8.879	0.006	0.505	0.001	0.008	0.341
GO:0007628	adult walking behavior	behavior	12833.7	0.397	4045	0.13	0.343	17368456	83.925	4.272	162.042	8.886	0.002	0.505	0.001	0.023	0.342
GO:0008150	biological_process	biological_process	2693.99	0.469	614	0.244	0.315	17371887	83.792	4.259	162.024	8.877	0.003	0.505	0.001	0.004	0.342
GO:0008203	cholesterol metabolic process	metabolic process	3974.38	0.025	656	1.329	0.789	17371845	82.789	4.243	161.838	8.857	0.016	0.505	0.001	0.004	0.342
GO:0008284	positive regulation of cell proliferation	biological regulation	13635.1	0.335	4551	0.131	0.558	17367950	83.883	4.311	162.145	8.892	0.002	0.505	0.001	0.026	0.341
GO:0008286	insulin receptor signaling pathway	cellular process	4936.88	0.338	1774	0.107	0.365	17370727	83.997	4.269	161.974	8.885	0.001	0.505	0.001	0.01	0.342
GO:0008380	RNA splicing	cellular process	20348.3	0.039	4011	1.606	0.855	17368490	82.164	4.253	162.487	8.866	0.019	0.505	0.001	0.023	0.34
GO:0010212	response to ionizing radiation	response to stimulus	7105.62	0.069	1461	0.181	0.352	17371040	83.828	4.272	162.153	8.891	0.002	0.505	0.001	0.008	0.341
GO:0010506	regulation of autophagy	biological regulation	6227.5	0.153	1566	0.356	0.489	17370935	83.703	4.274	162.07	8.885	0.004	0.505	0.001	0.009	0.342
GO:0016192	vesicle-mediated transport	localization	7409.14	0.626	3326	0.253	0.434	17369175	83.747	4.278	162.144	8.888	0.003	0.505	0.001	0.019	0.341
GO:0019221	cytokine-mediated signaling pathway	response to stimulus	12586.4	0.016	1891	0.263	0.547	17370610	83.767	4.285	162.173	8.887	0.003	0.505	0.001	0.011	0.341
GO:0031647	regulation of protein stability	biological regulation	4174.65	0.621	1833	0.203	0.357	17370668	83.872	4.266	162.012	8.882	0.002	0.505	0.001	0.011	0.342
GO:0031663	lipopolysaccharide-mediated signaling pathway	response to stimulus	1482.63	0.858	755	0.175	0.298	17371746	83.771	4.267	162.253	8.888	0.002	0.505	0.001	0.004	0.341
GO:0032543	mitochondrial translation	metabolic process	4215.2	0.861	2102	0.283	0.386	17370399	83.746	4.266	162.074	8.883	0.003	0.505	0.001	0.012	0.341
GO:0035264	multicellular organism growth	developmental process	4973.08	0.028	746	1.228	0.82	17371755	82.624	4.243	162.912	8.886	0.015	0.505	0.001	0.004	0.34
GO:0043161	proteasome-mediated ubiquitin-dependent protein catabolic process	metabolic process	7389.61	0.205	2052	1.209	0.928	17370449	82.686	4.288	162.861	8.903	0.014	0.505	0.001	0.012	0.34
GO:0043401	steroid hormone mediated signaling pathway	response to stimulus	9539.03	0.082	2205	0.13	0.343	17370296	83.882	4.274	162.133	8.886	0.002	0.505	0.001	0.013	0.341
GO:0043433	negative regulation of sequence-specific DNA binding transcription factor activity	metabolic process	7417.62	0.057	1363	0.414	0.483	17371138	83.485	4.262	162.452	8.887	0.005	0.505	0.001	0.008	0.341
GO:0045429	positive regulation of nitric oxide biosynthetic process	cellular process	8593.7	0.079	1779	0.075	0.259	17370722	83.984	4.267	162.05	8.885	0.001	0.505	0.001	0.01	0.342
GO:0045669	positive regulation of osteoblast differentiation	developmental process	1254.96	0.575	483	0.054	0.161	17372018	84.038	4.263	161.962	8.883	0.001	0.505	0.001	0.003	0.342
GO:0045739	positive regulation of DNA repair	metabolic process	6826.43	0.09	1443	0.162	0.373	17371058	83.921	4.271	162.006	8.886	0.002	0.505	0.001	0.008	0.342
GO:0050790	regulation of catalytic activity	biological regulation	13175.6	0.022	2290	0.778	0.737	17370211	83.437	4.267	162.139	8.889	0.009	0.505	0.001	0.013	0.342
GO:0050873	brown fat cell differentiation	developmental process	2448.12	0.389	510	0.504	0.538	17371991	83.496	4.262	162.313	8.885	0.006	0.505	0.001	0.003	0.341
GO:0050918	positive chemotaxis	response to stimulus	3022.25	0.191	725	0.274	0.378	17371776	83.698	4.264	162.26	8.886	0.003	0.505	0.001	0.004	0.341
GO:0051301	cell division	cellular process	27541.4	0.252	8241	0.365	0.784	17364260	83.764	4.309	161.92	8.884	0.004	0.505	0.001	0.047	0.342
GO:0051726	regulation of cell cycle	biological regulation	6544.71	0.109	1784	0.528	0.554	17370717	83.455	4.264	162.34	8.886	0.006	0.505	0.001	0.01	0.341
GO:0051881	regulation of mitochondrial membrane potential	biological regulation	2506.79	0.46	988	0.926	0.666	17371513	83.184	4.254	161.951	8.873	0.011	0.505	0.001	0.006	0.342
GO:0060395	SMAD protein signal transduction	biological regulation	2199.05	0.668	808	0.374	0.467	17371693	83.668	4.269	162.106	8.885	0.004	0.505	0.001	0.005	0.341
GO:0070534	protein K63-linked ubiquitination	metabolic process	1807.75	0.601	601	0.182	0.417	17371900	83.962	4.27	161.891	8.881	0.002	0.505	0.001	0.003	0.342
GO:0071346	cellular response to interferon-gamma	response to stimulus	609.567	0.279	206	0.31	0.344	17372295	83.537	4.255	162.411	8.885	0.004	0.505	0.001	0.001	0.34
GO:0071347	cellular response to interleukin-1	response to stimulus	1404.91	0.378	494	0.646	0.586	17372007	83.501	4.254	162.066	8.874	0.008	0.505	0.001	0.003	0.342
GO:0071897	DNA biosynthetic process	metabolic process	1486.57	0.577	771	0.139	0.298	17371730	84.004	4.264	161.865	8.882	0.002	0.505	0.001	0.004	0.342
GO:0090090	negative regulation of canonical Wnt signaling pathway	response to stimulus	4734.23	0.274	1443	0.14	0.315	17371058	83.886	4.269	162.111	8.887	0.002	0.505	0.001	0.008	0.341
GO:0090305	nucleic acid phosphodiester bond hydrolysis	cellular process	18257.4	0.024	3423	0.645	0.608	17369078	83.523	4.266	161.928	8.878	0.008	0.505	0.001	0.02	0.342
GO:0000028	ribosomal small subunit assembly	cellular component organization or biogenesis	448.129	0.32	244	0	0.235	17372257	84.071	4.265	162.021	8.887	0	0.504	0	0.001	0.342
GO:0000045	autophagosome assembly	cellular component organization or biogenesis	2825.35	0.54	1131	0	0.324	17371370	84.069	4.267	162.022	8.887	0	0.504	0	0.007	0.342
GO:0000082	G1/S transition of mitotic cell cycle	developmental process	6318.16	0.686	3004	0	0.298	17369497	84.079	4.278	162	8.887	0	0.504	0	0.017	0.342
GO:0000165	MAPK cascade	cellular process	6868.17	0.55	2240	0.274	0.46	17370261	83.717	4.276	162.17	8.884	0.003	0.504	0	0.013	0.341
GO:0000184	nuclear-transcribed mRNA catabolic process, nonsense-mediated decay	metabolic process	3356.69	0.497	1182	0	0.356	17371319	84.075	4.279	162.011	8.888	0	0.504	0	0.007	0.342
GO:0000186	activation of MAPKK activity	metabolic process	2030.12	0.741	907	0	0.28	17371594	84.072	4.271	162.018	8.886	0	0.504	0	0.005	0.342
GO:0000187	activation of MAPK activity	metabolic process	3340.45	0.468	1097	0	0.259	17371404	84.073	4.274	162.018	8.886	0	0.504	0	0.006	0.342
GO:0000398	mRNA splicing, via spliceosome	metabolic process	8351.91	0.226	2714	0	0.409	17369787	84.081	4.284	161.993	8.889	0	0.504	0	0.016	0.342
GO:0000413	protein peptidyl-prolyl isomerization	cellular process	3854.51	0.322	1158	0	0.344	17371343	84.07	4.27	162.022	8.886	0	0.504	0	0.007	0.342
GO:0000422	mitophagy	cellular component organization or biogenesis	2797.49	0.406	1053	0	0.306	17371448	84.07	4.267	162.021	8.887	0	0.504	0	0.006	0.342
GO:0000462	maturation of SSU-rRNA from tricistronic rRNA transcript (SSU-rRNA, 5.8S rRNA, LSU-rRNA)	metabolic process	912.884	0.419	509	0	0.198	17371992	84.073	4.265	162.014	8.886	0	0.504	0	0.003	0.342
GO:0000902	cell morphogenesis	cellular process	4516.35	0.534	1513	0	0.295	17370988	84.073	4.267	162.011	8.886	0	0.504	0	0.009	0.342
GO:0001501	skeletal system development	developmental process	4948.14	0.131	1079	0.065	0.352	17371422	84.033	4.269	161.987	8.885	0.001	0.504	0	0.006	0.342
GO:0001503	ossification	developmental process	8627.18	0.215	2604	0	0.303	17369897	84.075	4.273	162.007	8.886	0	0.504	0	0.015	0.342
GO:0001516	prostaglandin biosynthetic process	metabolic process	3036.25	0.521	1286	0	0.315	17371215	84.072	4.269	162.015	8.886	0	0.504	0	0.007	0.342
GO:0001541	ovarian follicle development	developmental process	408.701	0.782	257	0	0.256	17372244	84.071	4.274	162.02	8.888	0	0.504	0	0.001	0.342
GO:0001558	regulation of cell growth	biological regulation	2015.24	0.647	853	0.024	0.199	17371648	84.032	4.27	162.051	8.888	0	0.504	0	0.005	0.342
GO:0001570	vasculogenesis	developmental process	1823.11	0.598	693	0	0.191	17371808	84.071	4.267	162.02	8.886	0	0.504	0	0.004	0.342
GO:0001666	response to hypoxia	response to stimulus	12997.7	0.714	5708	0	0.31	17366793	84.059	4.269	162.051	8.888	0	0.504	0	0.033	0.342
GO:0001822	kidney development	developmental process	2065.28	0.903	1192	0	0.461	17371309	84.074	4.284	162.014	8.886	0	0.504	0	0.007	0.342
GO:0001843	neural tube closure	developmental process	1660.24	0.901	895	0	0.221	17371606	84.073	4.268	162.014	8.887	0	0.504	0	0.005	0.342
GO:0001890	placenta development	developmental process	2345.02	0.548	887	0	0.186	17371614	84.075	4.271	162.012	8.887	0	0.504	0	0.005	0.342
GO:0001934	positive regulation of protein phosphorylation	biological regulation	2944.25	0.554	1265	0	0.405	17371236	84.07	4.27	162.02	8.887	0	0.504	0	0.007	0.342
GO:0001937	negative regulation of endothelial cell proliferation	biological regulation	1832.04	0.323	531	0.018	0.19	17371970	84.023	4.277	162.084	8.894	0	0.504	0	0.003	0.341
GO:0001938	positive regulation of endothelial cell proliferation	biological regulation	2231.75	0.53	847	0.018	0.198	17371654	84.065	4.265	161.991	8.888	0	0.504	0	0.005	0.342
GO:0002088	lens development in camera-type eye	developmental process	1350.36	0.275	340	0.03	0.181	17372161	84.049	4.265	162.004	8.886	0	0.504	0	0.002	0.342
GO:0002244	hematopoietic progenitor cell differentiation	developmental process	3022.32	0.26	810	0.235	0.455	17371691	83.95	4.27	161.819	8.882	0.003	0.504	0	0.005	0.342
GO:0002250	adaptive immune response	immune system process	7882.47	0.474	4073	0	0.375	17368428	84.062	4.268	162.032	8.888	0	0.504	0	0.023	0.342
GO:0002548	monocyte chemotaxis	response to stimulus	732.848	0.36	302	0.598	0.529	17372199	83.365	4.248	162.336	8.876	0.007	0.504	0	0.002	0.341
GO:0005975	carbohydrate metabolic process	metabolic process	6043.21	0.886	3288	0	0.39	17369213	84.079	4.29	162.004	8.888	0	0.504	0	0.019	0.342
GO:0006006	glucose metabolic process	metabolic process	2598.7	0.431	891	0	0.281	17371610	84.068	4.266	162.027	8.889	0	0.504	0	0.005	0.342
GO:0006094	gluconeogenesis	metabolic process	3306.19	0.336	1054	0	0.557	17371447	84.073	4.281	162.011	8.887	0	0.504	0	0.006	0.342
GO:0006099	tricarboxylic acid cycle	developmental process	5719.12	0.627	1940	0	0.619	17370561	84.074	4.276	162.006	8.886	0	0.504	0	0.011	0.342
GO:0006182	cGMP biosynthetic process	metabolic process	389.603	0.998	651	0	0.147	17371850	84.071	4.264	162.02	8.886	0	0.504	0	0.004	0.342
GO:0006260	DNA replication	cellular process	13481.3	0.616	6180	0	0.346	17366321	84.067	4.272	162.023	8.886	0	0.504	0	0.036	0.342
GO:0006281	DNA repair	metabolic process	12830.7	0.61	5149	0	0.726	17367352	84.078	4.288	161.982	8.885	0	0.504	0	0.03	0.342
GO:0006310	DNA recombination	metabolic process	2665.94	0.327	974	0	0.219	17371527	84.072	4.264	162.013	8.886	0	0.504	0	0.006	0.342
GO:0006355	regulation of transcription, DNA-templated	biological regulation	70874.9	0.188	21784	0	0.819	17350717	84.087	4.345	161.989	8.886	0	0.504	0	0.125	0.342
GO:0006383	transcription from RNA polymerase III promoter	metabolic process	825.944	0.563	352	0	0.312	17372149	84.07	4.266	162.021	8.888	0	0.504	0	0.002	0.342
GO:0006397	mRNA processing	cellular process	23889.9	0.02	4817	2.351	1.038	17367684	81.365	4.247	162.679	8.859	0.028	0.504	0	0.028	0.34
GO:0006412	translation	metabolic process	11834.1	0.804	5505	0	0.5	17366996	84.073	4.284	162.006	8.886	0	0.504	0	0.032	0.342
GO:0006417	regulation of translation	cellular process	3972.53	0.16	964	0.92	0.732	17371537	83.395	4.257	161.766	8.864	0.011	0.504	0	0.006	0.343
GO:0006446	regulation of translational initiation	biological regulation	1025.64	0.797	436	0.349	0.465	17372065	83.803	4.266	161.861	8.878	0.004	0.504	0	0.003	0.342
GO:0006468	protein phosphorylation	metabolic process	34112.8	0.784	15003	0	0.756	17357498	84.1	4.31	161.923	8.885	0	0.504	0	0.086	0.342
GO:0006469	negative regulation of protein kinase activity	biological regulation	2771.77	0.686	1185	0	0.18	17371316	84.071	4.267	162.018	8.886	0	0.504	0	0.007	0.342
GO:0006470	protein dephosphorylation	metabolic process	11451.6	0.417	3901	0.321	0.461	17368600	83.762	4.273	162.01	8.886	0.004	0.504	0	0.022	0.342
GO:0006486	protein glycosylation	cellular process	14601.7	0.16	4032	0	0.286	17368469	84.064	4.269	162.036	8.886	0	0.504	0	0.023	0.342
GO:0006508	proteolysis	metabolic process	42151.9	0.196	14299	0.352	0.595	17358202	83.684	4.29	162.116	8.885	0.004	0.504	0	0.082	0.341
GO:0006511	ubiquitin-dependent protein catabolic process	metabolic process	8320.85	0.804	3105	0	0.642	17369396	84.073	4.304	162.015	8.886	0	0.504	0	0.018	0.342
GO:0006629	lipid metabolic process	metabolic process	2710.97	0.908	2014	0	0.568	17370487	84.075	4.282	162.001	8.89	0	0.504	0	0.012	0.342
GO:0006631	fatty acid metabolic process	metabolic process	3486.23	0.669	1294	0.33	0.521	17371207	83.851	4.272	161.821	8.88	0.004	0.504	0	0.007	0.342
GO:0006633	fatty acid biosynthetic process	metabolic process	5421.05	0.589	2050	0	0.286	17370451	84.074	4.275	162.015	8.886	0	0.504	0	0.012	0.342
GO:0006695	cholesterol biosynthetic process	metabolic process	1199.21	0.949	645	0	0.575	17371856	84.074	4.275	162.01	8.887	0	0.504	0	0.004	0.342
GO:0006730	one-carbon metabolic process	metabolic process	3613.86	0.313	1238	0	0.376	17371263	84.071	4.269	162.016	8.886	0	0.504	0	0.007	0.342
GO:0006749	glutathione metabolic process	cellular process	3029.53	0.156	795	0	0.445	17371706	84.071	4.268	162.016	8.886	0	0.504	0	0.005	0.342
GO:0006810	transport	localization	16682.2	0.376	6170	0.195	0.625	17366331	83.855	4.302	162.082	8.886	0.002	0.504	0	0.036	0.341
GO:0006811	ion transport	localization	7870.82	0.919	4481	0.49	0.609	17368020	83.6	4.273	162.192	8.885	0.006	0.504	0	0.026	0.341
GO:0006816	calcium ion transport	localization	23623.4	0.352	8136	0.085	0.481	17364365	83.993	4.282	162.013	8.886	0.001	0.504	0	0.047	0.342
GO:0006836	neurotransmitter transport	localization	3112.85	0.149	800	0.123	0.28	17371701	83.92	4.266	162.066	8.883	0.001	0.504	0	0.005	0.341
GO:0006869	lipid transport	localization	9804.03	0.143	2381	0.069	0.288	17370120	83.97	4.274	162.094	8.89	0.001	0.504	0	0.014	0.341
GO:0006874	cellular calcium ion homeostasis	biological regulation	6115.56	0.946	4100	0	0.328	17368401	84.058	4.267	162.046	8.889	0	0.504	0	0.024	0.342
GO:0006879	cellular iron ion homeostasis	biological regulation	3368.02	0.503	1384	0	0.307	17371117	84.076	4.274	162.008	8.887	0	0.504	0	0.008	0.342
GO:0006886	intracellular protein transport	localization	26764.5	0.086	7989	0	0.566	17364512	84.073	4.297	162.015	8.886	0	0.504	0	0.046	0.342
GO:0006887	exocytosis	localization	17128.7	0.109	4907	0	0.39	17367594	84.068	4.278	162.029	8.887	0	0.504	0	0.028	0.342
GO:0006888	ER to Golgi vesicle-mediated transport	localization	4660.59	0.272	1330	0	0.263	17371171	84.071	4.271	162.02	8.886	0	0.504	0	0.008	0.342
GO:0006890	retrograde vesicle-mediated transport, Golgi to ER	localization	5134.75	0.462	2116	0	0.259	17370385	84.063	4.265	162.033	8.889	0	0.504	0	0.012	0.342
GO:0006891	intra-Golgi vesicle-mediated transport	localization	2705.29	0.44	1354	0.038	0.337	17371147	84.043	4.271	161.995	8.887	0	0.504	0	0.008	0.342
GO:0006898	receptor-mediated endocytosis	localization	18175.5	0.212	5608	0	0.39	17366893	84.079	4.282	161.997	8.886	0	0.504	0	0.032	0.342
GO:0006915	apoptotic process	developmental process	37307.7	0.198	10512	0.088	0.651	17361989	83.99	4.3	162.008	8.887	0.001	0.504	0	0.061	0.342
GO:0006919	activation of cysteine-type endopeptidase activity involved in apoptotic process	biological regulation	2845.47	0.873	1057	0	0.435	17371444	84.072	4.282	162.017	8.887	0	0.504	0	0.006	0.342
GO:0006935	chemotaxis	response to stimulus	3492.88	0.376	1007	0.232	0.391	17371494	83.883	4.266	161.93	8.884	0.003	0.504	0	0.006	0.342
GO:0006953	acute-phase response	response to stimulus	3732.27	0.058	658	0	0.21	17371843	84.07	4.267	162.022	8.886	0	0.504	0	0.004	0.342
GO:0006954	inflammatory response	response to stimulus	10059.3	0.71	4779	0	0.592	17367722	84.074	4.309	162.016	8.886	0	0.504	0	0.028	0.342
GO:0006955	immune response	immune system process	16946	0.014	4076	0.028	0.334	17368425	84.041	4.28	162.028	8.887	0	0.504	0	0.023	0.342
GO:0006959	humoral immune response	immune system process	2642.08	0.194	797	0.409	0.508	17371704	83.627	4.262	162.106	8.881	0.005	0.504	0	0.005	0.341
GO:0006974	cellular response to DNA damage stimulus	cellular process	12828.4	0.515	4554	0.477	0.59	17367947	83.793	4.273	161.681	8.877	0.006	0.504	0	0.026	0.343
GO:0006979	response to oxidative stress	response to stimulus	11829.2	0.472	4463	0	0.42	17368038	84.063	4.269	162.027	8.888	0	0.504	0	0.026	0.342
GO:0006995	cellular response to nitrogen starvation	cellular process	1097.72	0.483	523	0	0.328	17371978	84.07	4.272	162.021	8.886	0	0.504	0	0.003	0.342
GO:0007010	cytoskeleton organization	cellular component organization or biogenesis	7897.68	0.769	3814	0.012	0.292	17368687	84.06	4.275	162.02	8.886	0	0.504	0	0.022	0.342
GO:0007015	actin filament organization	cellular component organization or biogenesis	8132.89	0.027	1474	0.183	0.368	17371027	83.858	4.269	162.117	8.886	0.002	0.504	0	0.008	0.341
GO:0007017	microtubule-based process	cellular process	724.098	0.126	119	0	0.31	17372382	84.071	4.27	162.021	8.886	0	0.504	0	0.001	0.342
GO:0007030	Golgi organization	cellular component organization or biogenesis	9039.37	0.201	2791	0.118	0.35	17369710	83.976	4.271	161.975	8.886	0.001	0.504	0	0.016	0.342
GO:0007032	endosome organization	cellular component organization or biogenesis	3439.97	0.37	1294	0.014	0.17	17371207	84.056	4.267	162.025	8.886	0	0.504	0	0.007	0.342
GO:0007049	cell cycle	cellular process	11308.7	0.898	4934	0	0.417	17367567	84.066	4.277	162.031	8.887	0	0.504	0	0.028	0.342
GO:0007050	cell cycle arrest	biological regulation	8510.08	0.036	2374	0	0.453	17370127	84.071	4.269	162.011	8.886	0	0.504	0	0.014	0.342
GO:0007059	chromosome segregation	developmental process	2866.62	0.218	740	0.955	0.725	17371761	83.149	4.264	162.162	8.875	0.011	0.504	0	0.004	0.342
GO:0007155	cell adhesion	biological adhesion	61078.4	0.168	17894	0.699	0.746	17354607	83.231	4.298	162.353	8.888	0.008	0.504	0	0.103	0.341
GO:0007156	homophilic cell adhesion via plasma membrane adhesion molecules	biological adhesion	23571.4	0.529	9202	0	0.565	17363299	84.078	4.272	161.951	8.884	0	0.504	0	0.053	0.342
GO:0007160	cell-matrix adhesion	biological adhesion	3506.4	0.707	1316	0	0.317	17371185	84.072	4.272	162.016	8.886	0	0.504	0	0.008	0.342
GO:0007165	signal transduction	biological regulation	66307.8	0.044	17103	0.556	0.843	17355398	83.51	4.317	162.063	8.885	0.007	0.504	0	0.098	0.342
GO:0007166	cell surface receptor signaling pathway	biological regulation	8233.02	0.996	5375	0.406	0.55	17367126	83.58	4.281	162.266	8.891	0.005	0.504	0	0.031	0.341
GO:0007169	transmembrane receptor protein tyrosine kinase signaling pathway	biological regulation	4465.96	0.444	1691	0	0.359	17370810	84.074	4.271	162.009	8.886	0	0.504	0	0.01	0.342
GO:0007179	transforming growth factor beta receptor signaling pathway	biological regulation	3776.42	0.546	1316	0	0.467	17371185	84.071	4.272	162.017	8.886	0	0.504	0	0.008	0.342
GO:0007200	phospholipase C-activating G-protein coupled receptor signaling pathway	response to stimulus	9218.16	0.075	2079	0	0.249	17370422	84.075	4.273	162.011	8.887	0	0.504	0	0.012	0.342
GO:0007204	positive regulation of cytosolic calcium ion concentration	biological regulation	9526.57	0.46	3495	0	0.318	17369006	84.071	4.272	162.017	8.886	0	0.504	0	0.02	0.342
GO:0007218	neuropeptide signaling pathway	biological regulation	6596.99	0.482	2572	0	0.249	17369929	84.09	4.277	161.972	8.891	0	0.504	0	0.015	0.342
GO:0007219	Notch signaling pathway	biological regulation	17335	0.062	3967	0.25	0.481	17368534	83.836	4.275	162.038	8.888	0.003	0.504	0	0.023	0.342
GO:0007224	smoothened signaling pathway	biological regulation	2099.51	0.886	1412	0	0.229	17371089	84.067	4.264	162.027	8.888	0	0.504	0	0.008	0.342
GO:0007229	integrin-mediated signaling pathway	biological regulation	7016.02	0.269	1936	0.55	0.534	17370565	83.542	4.261	162.068	8.88	0.007	0.504	0	0.011	0.342
GO:0007264	small GTPase mediated signal transduction	biological regulation	21029.8	0.669	7548	1.4	1.005	17364953	82.49	4.299	162.66	8.887	0.017	0.504	0	0.043	0.34
GO:0007266	Rho protein signal transduction	biological regulation	1523.5	0.619	587	0	0.355	17371914	84.072	4.274	162.017	8.886	0	0.504	0	0.003	0.342
GO:0007268	synaptic transmission	cellular process	10601.3	0.838	5388	0	0.278	17367113	84.079	4.274	162.006	8.886	0	0.504	0	0.031	0.342
GO:0007271	synaptic transmission, cholinergic	developmental process	364.324	0.842	192	0.048	0.209	17372309	84.052	4.264	161.965	8.885	0.001	0.504	0	0.001	0.342
GO:0007274	neuromuscular synaptic transmission	cellular process	993.999	0.754	468	0.014	0.202	17372033	84.059	4.267	162.017	8.886	0	0.504	0	0.003	0.342
GO:0007275	multicellular organismal development	developmental process	33971.1	0.015	7417	0.124	0.382	17365084	83.913	4.28	162.091	8.887	0.001	0.504	0	0.043	0.341
GO:0007283	spermatogenesis	reproduction	13263	0.289	4273	0	0.605	17368228	84.075	4.287	162.001	8.886	0	0.504	0	0.025	0.342
GO:0007286	spermatid development	reproduction	2163.06	0.417	676	0	0.246	17371825	84.07	4.266	162.023	8.887	0	0.504	0	0.004	0.342
GO:0007338	single fertilization	reproduction	2672.11	0.435	1125	0	0.303	17371376	84.069	4.269	162.025	8.887	0	0.504	0	0.006	0.342
GO:0007339	binding of sperm to zona pellucida	reproduction	1767.98	0.69	885	0.032	0.128	17371616	84.034	4.264	162.028	8.886	0	0.504	0	0.005	0.342
GO:0007346	regulation of mitotic cell cycle	biological regulation	5417.79	0.613	1680	0	0.294	17370821	84.071	4.271	162.02	8.886	0	0.504	0	0.01	0.342
GO:0007399	nervous system development	developmental process	9257.36	0.921	5274	0	0.39	17367227	84.085	4.28	161.976	8.887	0	0.504	0	0.03	0.342
GO:0007409	axonogenesis	developmental process	1618.65	0.535	565	0.214	0.459	17371936	83.885	4.274	162	8.883	0.003	0.504	0	0.003	0.342
GO:0007411	axon guidance	developmental process	17342.4	0.202	4996	0.138	0.407	17367505	83.891	4.282	162.108	8.889	0.002	0.504	0	0.029	0.341
GO:0007417	central nervous system development	developmental process	6586.34	0.548	2365	0	0.437	17370136	84.072	4.274	162.01	8.886	0	0.504	0	0.014	0.342
GO:0007420	brain development	developmental process	9178.61	0.29	2615	0	0.383	17369886	84.071	4.276	162.02	8.886	0	0.504	0	0.015	0.342
GO:0007507	heart development	developmental process	4721.18	0.934	2334	0	0.682	17370167	84.072	4.273	162.007	8.886	0	0.504	0	0.013	0.342
GO:0007517	muscle organ development	developmental process	2002.5	0.511	641	0	0.401	17371860	84.072	4.277	162.017	8.886	0	0.504	0	0.004	0.342
GO:0007586	digestion	developmental process	344.124	0.875	210	0	0.451	17372291	84.071	4.27	162.02	8.886	0	0.504	0	0.001	0.342
GO:0007605	sensory perception of sound	developmental process	18408.3	0.302	5380	0	0.36	17367121	84.066	4.272	162.029	8.887	0	0.504	0	0.031	0.342
GO:0007626	locomotory behavior	behavior	1777.94	0.935	1115	0	0.429	17371386	84.075	4.271	162.004	8.887	0	0.504	0	0.006	0.342
GO:0007631	feeding behavior	behavior	267.379	0.558	81	0	0.285	17372420	84.071	4.268	162.022	8.887	0	0.504	0	0	0.342
GO:0008033	tRNA processing	cellular process	1542.33	0.258	406	0	0.23	17372095	84.071	4.269	162.022	8.886	0	0.504	0	0.002	0.342
GO:0008217	regulation of blood pressure	developmental process	6338.93	0.576	2338	0	0.387	17370163	84.072	4.274	162.013	8.886	0	0.504	0	0.013	0.342
GO:0008219	cell death	developmental process	3159.92	0.363	1799	0	0.498	17370702	84.075	4.275	162.004	8.886	0	0.504	0	0.01	0.342
GO:0008283	cell proliferation	developmental process	14664.2	0.322	4951	0.803	0.77	17367550	83.286	4.285	162.064	8.882	0.01	0.504	0	0.028	0.342
GO:0008285	negative regulation of cell proliferation	biological regulation	14382.1	0.395	4972	0	0.682	17367529	84.077	4.303	161.998	8.886	0	0.504	0	0.029	0.342
GO:0008344	adult locomotory behavior	behavior	1816.98	0.937	926	0	0.255	17371575	84.074	4.272	162.011	8.888	0	0.504	0	0.005	0.342
GO:0008360	regulation of cell shape	developmental process	17104.2	0.747	7008	0	0.53	17365493	84.071	4.284	162.008	8.886	0	0.504	0	0.04	0.342
GO:0008542	visual learning	developmental process	1453.35	0.315	495	0	0.495	17372006	84.07	4.27	162.018	8.886	0	0.504	0	0.003	0.342
GO:0008584	male gonad development	reproduction	8641.12	0.016	1468	0	0.44	17371033	84.071	4.274	162.018	8.886	0	0.504	0	0.008	0.342
GO:0008630	intrinsic apoptotic signaling pathway in response to DNA damage	cellular process	2499.02	0.484	1035	0.454	0.443	17371466	83.59	4.262	161.985	8.881	0.005	0.504	0	0.006	0.342
GO:0008643	carbohydrate transport	localization	1059.28	0.955	514	0	0.215	17371987	84.067	4.263	162.03	8.892	0	0.504	0	0.003	0.342
GO:0009058	biosynthetic process	metabolic process	2228.61	0.599	1121	0	0.29	17371380	84.068	4.264	162.02	8.887	0	0.504	0	0.006	0.342
GO:0009060	aerobic respiration	cellular process	3623.1	0.04	776	0.198	0.345	17371725	83.922	4.265	161.935	8.881	0.002	0.504	0	0.004	0.342
GO:0009267	cellular response to starvation	response to stimulus	1435.59	0.205	281	0.815	0.62	17372220	83.564	4.254	161.494	8.863	0.01	0.504	0	0.002	0.343
GO:0009306	protein secretion	localization	2178.03	0.325	727	0.021	0.142	17371774	84.049	4.265	162.018	8.886	0	0.504	0	0.004	0.342
GO:0009411	response to UV	response to stimulus	2934.84	0.396	1062	0	0.384	17371439	84.071	4.267	162.016	8.886	0	0.504	0	0.006	0.342
GO:0009791	post-embryonic development	developmental process	3352.2	0.694	1369	0.105	0.259	17371132	83.917	4.267	162.128	8.887	0.001	0.504	0	0.008	0.341
GO:0009968	negative regulation of signal transduction	response to stimulus	24571.5	0.026	4497	0	0.321	17368004	84.066	4.272	162.03	8.887	0	0.504	0	0.026	0.342
GO:0010501	RNA secondary structure unwinding	cellular process	2884.68	0.484	1082	0	0.298	17371419	84.07	4.267	162.018	8.886	0	0.504	0	0.006	0.342
GO:0010628	positive regulation of gene expression	biological regulation	3065.62	0.763	1163	0	0.497	17371338	84.072	4.286	162.016	8.886	0	0.504	0	0.007	0.342
GO:0010629	negative regulation of gene expression	metabolic process	2798.11	0.881	1506	0	0.364	17370995	84.073	4.269	162.011	8.886	0	0.504	0	0.009	0.342
GO:0010862	positive regulation of pathway-restricted SMAD protein phosphorylation	metabolic process	1354.47	0.913	623	0	0.451	17371878	84.072	4.279	162.016	8.886	0	0.504	0	0.004	0.342
GO:0014068	positive regulation of phosphatidylinositol 3-kinase signaling	biological regulation	5969.9	0.259	2126	0.085	0.303	17370375	83.979	4.269	162.047	8.885	0.001	0.504	0	0.012	0.342
GO:0015031	protein transport	localization	40472.8	0.727	16016	0	0.718	17356485	84.106	4.331	161.931	8.889	0	0.504	0	0.092	0.342
GO:0015986	ATP synthesis coupled proton transport	metabolic process	786.733	0.741	358	0.014	0.243	17372143	84.058	4.269	162.019	8.886	0	0.504	0	0.002	0.342
GO:0015991	ATP hydrolysis coupled proton transport	localization	2357.49	0.96	1029	0.607	0.614	17371472	83.512	4.271	161.997	8.878	0.007	0.504	0	0.006	0.342
GO:0016042	lipid catabolic process	metabolic process	31367.6	0.157	8247	0.052	0.289	17364254	84.017	4.274	162.026	8.886	0.001	0.504	0	0.047	0.342
GO:0016055	Wnt signaling pathway	biological regulation	20040.4	0.019	4241	0.112	0.356	17368260	83.919	4.277	162.115	8.889	0.001	0.504	0	0.024	0.341
GO:0016310	phosphorylation	metabolic process	13434.7	0.57	5323	0	0.386	17367178	84.076	4.28	162.006	8.886	0	0.504	0	0.031	0.342
GO:0016311	dephosphorylation	metabolic process	6978.89	0.857	3415	0.109	0.344	17369086	83.918	4.277	162.127	8.89	0.001	0.504	0	0.02	0.341
GO:0016337	single organismal cell-cell adhesion	biological adhesion	4082.02	0.184	1268	0	0.324	17371233	84.069	4.27	162.025	8.887	0	0.504	0	0.007	0.342
GO:0016477	cell migration	localization	9790.42	0.211	2999	0	0.305	17369502	84.081	4.282	161.999	8.888	0	0.504	0	0.017	0.342
GO:0016485	protein processing	metabolic process	9464.36	0.41	2969	0	0.388	17369532	84.071	4.276	162.019	8.886	0	0.504	0	0.017	0.342
GO:0016525	negative regulation of angiogenesis	developmental process	3557.43	0.498	1448	0	0.314	17371053	84.075	4.279	162.011	8.887	0	0.504	0	0.008	0.342
GO:0016567	protein ubiquitination	metabolic process	21852.7	0.44	7074	0	0.588	17365427	84.078	4.307	162.003	8.886	0	0.504	0	0.041	0.342
GO:0016568	chromatin modification	cellular component organization or biogenesis	14128.3	0.095	3604	0.274	0.344	17368897	83.833	4.263	161.895	8.881	0.003	0.504	0	0.021	0.342
GO:0016579	protein deubiquitination	metabolic process	3029.39	0.868	1316	0	0.497	17371185	84.073	4.286	162.014	8.887	0	0.504	0	0.008	0.342
GO:0017148	negative regulation of translation	metabolic process	1246.32	0.574	473	0	0.32	17372028	84.071	4.275	162.021	8.886	0	0.504	0	0.003	0.342
GO:0018105	peptidyl-serine phosphorylation	cellular process	13072.3	0.571	4755	0.016	0.355	17367746	84.053	4.274	162.028	8.886	0	0.504	0	0.027	0.342
GO:0018108	peptidyl-tyrosine phosphorylation	cellular process	6417.1	0.141	1490	0	0.322	17371011	84.074	4.279	162.016	8.886	0	0.504	0	0.009	0.342
GO:0018279	protein N-linked glycosylation via asparagine	cellular process	7815.27	0.351	2161	0	0.254	17370340	84.072	4.264	162.004	8.886	0	0.504	0	0.012	0.342
GO:0019233	sensory perception of pain	developmental process	3153.77	0.136	729	0	0.362	17371772	84.074	4.275	162.012	8.888	0	0.504	0	0.004	0.342
GO:0019827	stem cell population maintenance	developmental process	2281.69	0.605	957	0.162	0.332	17371544	83.8	4.27	162.284	8.892	0.002	0.504	0	0.006	0.341
GO:0019915	lipid storage	biological regulation	3544.66	0.029	687	0.566	0.495	17371814	83.32	4.253	162.458	8.879	0.007	0.504	0	0.004	0.341
GO:0023014	signal transduction by protein phosphorylation	cellular process	9552.42	0.872	4253	0	0.249	17368248	84.069	4.267	162.022	8.886	0	0.504	0	0.024	0.342
GO:0030036	actin cytoskeleton organization	cellular component organization or biogenesis	5949.13	0.519	2032	0	0.294	17370469	84.075	4.276	162.01	8.886	0	0.504	0	0.012	0.342
GO:0030154	cell differentiation	developmental process	32207.3	0.172	9840	0	0.628	17362661	84.086	4.304	161.973	8.886	0	0.504	0	0.057	0.342
GO:0030168	platelet activation	response to stimulus	9047.85	0.03	1534	0	0.326	17370967	84.08	4.286	161.999	8.893	0	0.504	0	0.009	0.342
GO:0030183	B cell differentiation	developmental process	5971.78	0.026	971	0	0.328	17371530	84.073	4.269	162.012	8.886	0	0.504	0	0.006	0.342
GO:0030198	extracellular matrix organization	cellular component organization or biogenesis	1830.16	0.85	773	0	0.341	17371728	84.072	4.281	162.018	8.887	0	0.504	0	0.004	0.342
GO:0030199	collagen fibril organization	cellular component organization or biogenesis	3851.58	0.852	2039	0	0.418	17370462	84.072	4.272	162.012	8.886	0	0.504	0	0.012	0.342
GO:0030218	erythrocyte differentiation	developmental process	1705.25	0.886	1170	0	0.337	17371331	84.075	4.271	162.009	8.886	0	0.504	0	0.007	0.342
GO:0030307	positive regulation of cell growth	biological regulation	6687.42	0.077	1665	0.018	0.184	17370836	84.048	4.268	162.034	8.887	0	0.504	0	0.01	0.342
GO:0030308	negative regulation of cell growth	biological regulation	4975.15	0.193	1282	0	0.4	17371219	84.071	4.278	162.019	8.886	0	0.504	0	0.007	0.342
GO:0030317	sperm motility	localization	4103.78	0.094	863	0	0.307	17371638	84.071	4.271	162.018	8.886	0	0.504	0	0.005	0.342
GO:0030334	regulation of cell migration	localization	2048.37	0.439	553	0	0.455	17371948	84.07	4.271	162.021	8.887	0	0.504	0	0.003	0.342
GO:0030336	negative regulation of cell migration	localization	1816.78	0.774	902	0	0.226	17371599	84.072	4.267	162.017	8.886	0	0.504	0	0.005	0.342
GO:0030488	tRNA methylation	metabolic process	2457.55	0.689	1303	0	0.179	17371198	84.06	4.263	162.041	8.89	0	0.504	0	0.008	0.342
GO:0030509	BMP signaling pathway	cellular process	1234.89	0.542	322	0.196	0.401	17372179	83.832	4.274	162.154	8.89	0.002	0.504	0	0.002	0.341
GO:0030593	neutrophil chemotaxis	immune system process	1078.5	0.228	529	0.249	0.369	17371972	83.846	4.264	162.023	8.883	0.003	0.504	0	0.003	0.342
GO:0030819	positive regulation of cAMP biosynthetic process	metabolic process	498.008	0.403	154	0	0.309	17372347	84.072	4.278	162.019	8.888	0	0.504	0	0.001	0.342
GO:0030838	positive regulation of actin filament polymerization	biological regulation	1418.15	0.254	438	0	0.156	17372063	84.071	4.265	162.02	8.886	0	0.504	0	0.003	0.342
GO:0030855	epithelial cell differentiation	developmental process	3685.48	0.656	1427	0.061	0.309	17371074	84.02	4.27	162.002	8.886	0.001	0.504	0	0.008	0.342
GO:0030890	positive regulation of B cell proliferation	immune system process	2322.85	0.115	609	0.241	0.328	17371892	83.804	4.259	162.007	8.881	0.003	0.504	0	0.004	0.342
GO:0031146	SCF-dependent proteasomal ubiquitin-dependent protein catabolic process	metabolic process	3265.76	0.13	683	0.022	0.242	17371818	84.048	4.27	162.024	8.886	0	0.504	0	0.004	0.342
GO:0031175	neuron projection development	developmental process	6642.23	0.306	2058	0	0.31	17370443	84.075	4.278	162.012	8.887	0	0.504	0	0.012	0.342
GO:0031214	biomineral tissue development	developmental process	2108.79	0.929	1351	0	0.495	17371150	84.075	4.274	162.003	8.887	0	0.504	0	0.008	0.342
GO:0031397	negative regulation of protein ubiquitination	metabolic process	3139.4	0.556	1411	0	0.302	17371090	84.071	4.269	162.016	8.886	0	0.504	0	0.008	0.342
GO:0031398	positive regulation of protein ubiquitination	biological regulation	5290.56	0.109	1066	0	0.221	17371435	84.072	4.265	162.01	8.886	0	0.504	0	0.006	0.342
GO:0031623	receptor internalization	localization	2167.55	0.995	1218	0	0.314	17371283	84.07	4.27	162.02	8.886	0	0.504	0	0.007	0.342
GO:0032008	positive regulation of TOR signaling	response to stimulus	1339.26	0.421	421	0	0.426	17372080	84.071	4.266	162.019	8.887	0	0.504	0	0.002	0.342
GO:0032088	negative regulation of NF-kappaB transcription factor activity	metabolic process	7756.89	0.23	2362	0	0.311	17370139	84.065	4.269	162.031	8.887	0	0.504	0	0.014	0.342
GO:0032092	positive regulation of protein binding	biological regulation	3473.9	0.272	1029	0	0.386	17371472	84.072	4.268	162.012	8.886	0	0.504	0	0.006	0.342
GO:0032094	response to food	response to stimulus	730.294	0.312	220	0	0.39	17372281	84.071	4.271	162.021	8.887	0	0.504	0	0.001	0.342
GO:0032147	activation of protein kinase activity	biological regulation	6403.22	0.52	1994	0	0.438	17370507	84.075	4.282	162.008	8.886	0	0.504	0	0.011	0.342
GO:0032259	methylation	metabolic process	5478.8	0.164	1604	0.759	0.728	17370897	83.448	4.275	162.006	8.882	0.009	0.504	0	0.009	0.342
GO:0032436	positive regulation of proteasomal ubiquitin-dependent protein catabolic process	biological regulation	3581.09	0.454	1151	0	0.207	17371350	84.065	4.264	162.032	8.888	0	0.504	0	0.007	0.342
GO:0032508	DNA duplex unwinding	cellular component organization or biogenesis	4701.7	0.404	2135	0	0.319	17370366	84.071	4.272	162.018	8.886	0	0.504	0	0.012	0.342
GO:0032526	response to retinoic acid	response to stimulus	2162.12	0.427	750	0	0.225	17371751	84.071	4.268	162.02	8.886	0	0.504	0	0.004	0.342
GO:0032728	positive regulation of interferon-beta production	biological regulation	898.265	0.554	294	0	0.408	17372207	84.07	4.266	162.021	8.888	0	0.504	0	0.002	0.342
GO:0032729	positive regulation of interferon-gamma production	biological regulation	574.216	0.774	235	0	0.336	17372266	84.071	4.267	162.02	8.886	0	0.504	0	0.001	0.342
GO:0032755	positive regulation of interleukin-6 production	biological regulation	1066.22	0.654	466	0.145	0.297	17372035	84.036	4.265	161.768	8.883	0.002	0.504	0	0.003	0.342
GO:0032760	positive regulation of tumor necrosis factor production	biological regulation	3626.45	0.082	830	0.035	0.227	17371671	84.035	4.268	162.023	8.886	0	0.504	0	0.005	0.342
GO:0032781	positive regulation of ATPase activity	biological regulation	1606.19	0.396	615	0	0.337	17371886	84.07	4.265	162.019	8.887	0	0.504	0	0.004	0.342
GO:0032880	regulation of protein localization	localization	6575.58	0.047	1461	0.047	0.207	17371040	84.002	4.268	162.072	8.888	0.001	0.504	0	0.008	0.341
GO:0032922	circadian regulation of gene expression	biological regulation	1247.02	0.739	682	0	0.432	17371819	84.072	4.269	162.016	8.886	0	0.504	0	0.004	0.342
GO:0032981	mitochondrial respiratory chain complex I assembly	cellular component organization or biogenesis	415.055	0.989	265	0	0.36	17372236	84.07	4.266	162.021	8.886	0	0.504	0	0.002	0.342
GO:0033138	positive regulation of peptidyl-serine phosphorylation	metabolic process	4254.59	0.905	1820	0	0.531	17370681	84.071	4.275	162.016	8.886	0	0.504	0	0.01	0.342
GO:0033539	fatty acid beta-oxidation using acyl-CoA dehydrogenase	metabolic process	2032.53	0.397	627	0	0.356	17371874	84.072	4.273	162.017	8.886	0	0.504	0	0.004	0.342
GO:0034220	ion transmembrane transport	localization	3461.54	0.995	3194	0	0.264	17369307	84.077	4.272	162.005	8.886	0	0.504	0	0.018	0.342
GO:0034314	Arp2/3 complex-mediated actin nucleation	biological regulation	671.319	0.72	233	0	0.291	17372268	84.071	4.268	162.02	8.886	0	0.504	0	0.001	0.342
GO:0034599	cellular response to oxidative stress	response to stimulus	3776.61	0.841	1635	0.007	0.31	17370866	84.064	4.273	162.022	8.886	0	0.504	0	0.009	0.342
GO:0034605	cellular response to heat	response to stimulus	3028.01	0.503	1517	0	0.407	17370984	84.075	4.281	162.008	8.888	0	0.504	0	0.009	0.342
GO:0034644	cellular response to UV	response to stimulus	920.263	0.921	532	0	0.179	17371969	84.072	4.267	162.017	8.886	0	0.504	0	0.003	0.342
GO:0034765	regulation of ion transmembrane transport	localization	38751.9	0.605	14275	0	0.445	17358226	84.056	4.277	162.039	8.886	0	0.504	0	0.082	0.342
GO:0035335	peptidyl-tyrosine dephosphorylation	metabolic process	3015.15	0.96	1909	0	0.274	17370592	84.071	4.272	162.022	8.886	0	0.504	0	0.011	0.342
GO:0035556	intracellular signal transduction	response to stimulus	51991.2	0.227	15997	0	0.425	17356504	84.085	4.285	161.993	8.885	0	0.504	0	0.092	0.342
GO:0035690	cellular response to drug	response to stimulus	4510.09	0.347	1809	0	0.275	17370692	84.074	4.273	162.012	8.886	0	0.504	0	0.01	0.342
GO:0035914	skeletal muscle cell differentiation	developmental process	873.509	0.414	369	0	0.144	17372132	84.074	4.267	162.013	8.887	0	0.504	0	0.002	0.342
GO:0040008	regulation of growth	biological regulation	2606.31	0.971	1861	0	0.503	17370640	84.07	4.267	162.012	8.886	0	0.504	0	0.011	0.342
GO:0042102	positive regulation of T cell proliferation	immune system process	2326.76	0.1	577	0.359	0.409	17371924	83.531	4.262	162.419	8.888	0.004	0.504	0	0.003	0.341
GO:0042127	regulation of cell proliferation	biological regulation	13408	0.786	6137	0.026	0.334	17366364	84.043	4.273	162.027	8.886	0	0.504	0	0.035	0.342
GO:0042147	retrograde transport, endosome to Golgi	localization	3479.23	0.385	1448	0	0.305	17371053	84.074	4.272	162.011	8.886	0	0.504	0	0.008	0.342
GO:0042254	ribosome biogenesis	cellular component organization or biogenesis	791.569	0.792	510	0.52	0.491	17371991	83.616	4.262	161.754	8.874	0.006	0.504	0	0.003	0.342
GO:0042384	cilium assembly	cellular component organization or biogenesis	4277.9	0.454	1579	0.079	0.368	17370922	84.015	4.271	161.985	8.885	0.001	0.504	0	0.009	0.342
GO:0042391	regulation of membrane potential	biological regulation	5201.67	0.805	3017	0.001	0.192	17369484	84.068	4.267	162.027	8.886	0	0.504	0	0.017	0.342
GO:0042493	response to drug	response to stimulus	6005.16	0.246	1432	0.207	0.425	17371069	83.842	4.272	162.091	8.884	0.002	0.504	0	0.008	0.341
GO:0042572	retinol metabolic process	metabolic process	1185.76	0.443	586	0.108	0.325	17371915	83.963	4.269	162.052	8.885	0.001	0.504	0	0.003	0.342
GO:0042632	cholesterol homeostasis	biological regulation	1056.99	0.79	646	0.058	0.208	17371855	83.984	4.267	162.076	8.887	0.001	0.504	0	0.004	0.341
GO:0042730	fibrinolysis	biological regulation	2954.58	0.357	1274	0	0.191	17371227	84.066	4.265	162.03	8.887	0	0.504	0	0.007	0.342
GO:0042752	regulation of circadian rhythm	biological regulation	3000.48	0.806	1647	0	0.366	17370854	84.077	4.272	162	8.887	0	0.504	0	0.009	0.342
GO:0042787	protein ubiquitination involved in ubiquitin-dependent protein catabolic process	cellular process	5124.86	0.263	1446	0.54	0.616	17371055	83.677	4.27	161.878	8.876	0.006	0.504	0	0.008	0.342
GO:0042981	regulation of apoptotic process	biological regulation	10383.8	0.532	3533	0	0.575	17368968	84.073	4.288	162.01	8.886	0	0.504	0	0.02	0.342
GO:0043065	positive regulation of apoptotic process	biological regulation	13035	0.662	5285	0	0.362	17367216	84.061	4.27	162.04	8.888	0	0.504	0	0.03	0.342
GO:0043085	positive regulation of catalytic activity	biological regulation	1597.77	0.969	997	0	0.262	17371504	84.069	4.266	162.021	8.887	0	0.504	0	0.006	0.342
GO:0043123	positive regulation of I-kappaB kinase/NF-kappaB signaling	response to stimulus	6950.24	0.853	3547	0.073	0.351	17368954	84.028	4.269	161.959	8.886	0.001	0.504	0	0.02	0.342
GO:0043154	negative regulation of cysteine-type endopeptidase activity involved in apoptotic process	biological regulation	2340.73	0.761	810	0	0.481	17371691	84.07	4.273	162.021	8.886	0	0.504	0	0.005	0.342
GO:0043330	response to exogenous dsRNA	response to stimulus	1758.15	0.076	357	0	0.18	17372144	84.073	4.271	162.018	8.887	0	0.504	0	0.002	0.342
GO:0043406	positive regulation of MAP kinase activity	response to stimulus	3399.68	0.434	1249	0	0.536	17371252	84.07	4.266	162.017	8.89	0	0.504	0	0.007	0.342
GO:0043410	positive regulation of MAPK cascade	metabolic process	4320.52	0.317	1479	0	0.376	17371022	84.067	4.272	162.03	8.888	0	0.504	0	0.009	0.342
GO:0043491	protein kinase B signaling	biological regulation	830.725	0.357	312	0.248	0.301	17372189	83.595	4.258	162.38	8.887	0.003	0.504	0	0.002	0.341
GO:0043524	negative regulation of neuron apoptotic process	biological regulation	10561.5	0.174	2651	0	0.831	17369850	84.075	4.286	161.998	8.886	0	0.504	0	0.015	0.342
GO:0043547	positive regulation of GTPase activity	biological regulation	72274.8	0.335	24238	0	0.608	17348263	84.094	4.307	161.969	8.885	0	0.504	0	0.14	0.342
GO:0043966	histone H3 acetylation	metabolic process	2360.15	0.834	1308	0	0.254	17371193	84.072	4.271	162.018	8.886	0	0.504	0	0.008	0.342
GO:0045444	fat cell differentiation	developmental process	8845.24	0.935	5746	0	0.256	17366755	84.087	4.267	161.966	8.884	0	0.504	0	0.033	0.342
GO:0045454	cell redox homeostasis	biological regulation	10171.4	0.202	2631	0.717	0.756	17369870	83.514	4.274	162.027	8.883	0.009	0.504	0	0.015	0.342
GO:0045600	positive regulation of fat cell differentiation	developmental process	6334.75	0.154	1529	0	0.297	17370972	84.075	4.278	162.011	8.887	0	0.504	0	0.009	0.342
GO:0045747	positive regulation of Notch signaling pathway	response to stimulus	6063.27	0.207	1966	0.763	0.606	17370535	82.991	4.254	162.91	8.892	0.009	0.504	0	0.011	0.34
GO:0045766	positive regulation of angiogenesis	developmental process	5864.66	0.76	2657	0	0.268	17369844	84.061	4.266	162.043	8.89	0	0.504	0	0.015	0.342
GO:0045785	positive regulation of cell adhesion	biological adhesion	2014.51	0.234	522	0.015	0.15	17371979	84.058	4.265	162.01	8.886	0	0.504	0	0.003	0.342
GO:0045786	negative regulation of cell cycle	biological regulation	1172.04	0.388	1103	0	0.288	17371398	84.07	4.266	162.02	8.887	0	0.504	0	0.006	0.342
GO:0045859	regulation of protein kinase activity	biological regulation	4454.28	0.659	1732	0	0.347	17370769	84.075	4.273	162.008	8.886	0	0.504	0	0.01	0.342
GO:0045892	negative regulation of transcription, DNA-templated	metabolic process	18359	0.853	8730	0	0.359	17363771	84.095	4.276	161.951	8.885	0	0.504	0	0.05	0.342
GO:0045893	positive regulation of transcription, DNA-templated	metabolic process	24113.2	0.707	10147	0	0.364	17362354	84.091	4.284	161.981	8.886	0	0.504	0	0.058	0.342
GO:0046034	ATP metabolic process	metabolic process	9364.05	0.294	2721	0	0.286	17369780	84.062	4.264	162.033	8.889	0	0.504	0	0.016	0.342
GO:0046330	positive regulation of JNK cascade	metabolic process	4081.76	0.977	4512	0	0.206	17367989	84.087	4.266	161.967	8.885	0	0.504	0	0.026	0.342
GO:0046426	negative regulation of JAK-STAT cascade	response to stimulus	1648.98	0.339	354	0	0.336	17372147	84.07	4.266	162.021	8.887	0	0.504	0	0.002	0.342
GO:0046777	protein autophosphorylation	metabolic process	9616.04	0.887	4534	0	0.508	17367967	84.079	4.281	161.988	8.886	0	0.504	0	0.026	0.342
GO:0046854	phosphatidylinositol phosphorylation	cellular process	2931.16	0.617	1154	0.204	0.31	17371347	83.84	4.263	162.057	8.882	0.002	0.504	0	0.007	0.342
GO:0048468	cell development	developmental process	1417.51	0.857	731	0	0.222	17371770	84.07	4.266	162.023	8.886	0	0.504	0	0.004	0.342
GO:0048511	rhythmic process	rhythmic process	3578.28	0.581	1556	0	0.334	17370945	84.076	4.273	162.003	8.887	0	0.504	0	0.009	0.342
GO:0048662	negative regulation of smooth muscle cell proliferation	biological regulation	1648.58	0.269	374	0	0.21	17372127	84.072	4.271	162.018	8.887	0	0.504	0	0.002	0.342
GO:0048812	neuron projection morphogenesis	developmental process	4528.29	0.122	1083	0.303	0.388	17371418	83.622	4.265	162.332	8.888	0.004	0.504	0	0.006	0.341
GO:0050728	negative regulation of inflammatory response	response to stimulus	2671.37	0.384	940	0	0.302	17371561	84.07	4.268	162.022	8.887	0	0.504	0	0.005	0.342
GO:0050731	positive regulation of peptidyl-tyrosine phosphorylation	metabolic process	6298.52	0.11	1480	0.226	0.35	17371021	83.785	4.268	162.12	8.886	0.003	0.504	0	0.009	0.341
GO:0050829	defense response to Gram-negative bacterium	response to stimulus	5137.82	0.013	793	0	0.219	17371708	84.072	4.267	162.017	8.886	0	0.504	0	0.005	0.342
GO:0050830	defense response to Gram-positive bacterium	response to stimulus	905.438	0.756	449	0	0.252	17372052	84.071	4.267	162.018	8.886	0	0.504	0	0.003	0.342
GO:0050832	defense response to fungus	response to stimulus	856.129	0.56	386	0	0.218	17372115	84.072	4.268	162.016	8.887	0	0.504	0	0.002	0.342
GO:0050896	response to stimulus	response to stimulus	4303.8	0.634	1920	0.054	0.306	17370581	83.99	4.278	162.078	8.889	0.001	0.504	0	0.011	0.341
GO:0051028	mRNA transport	localization	1842.92	0.614	635	0.523	0.643	17371866	83.591	4.271	162.111	8.879	0.006	0.504	0	0.004	0.342
GO:0051091	positive regulation of sequence-specific DNA binding transcription factor activity	metabolic process	16920	0.075	4271	0.148	0.415	17368230	83.851	4.285	162.178	8.892	0.002	0.504	0	0.025	0.341
GO:0051092	positive regulation of NF-kappaB transcription factor activity	cellular process	9007.92	0.496	3525	0.12	0.341	17368976	83.997	4.268	161.921	8.885	0.001	0.504	0	0.02	0.342
GO:0051259	protein oligomerization	cellular component organization or biogenesis	3715.59	0.841	2140	0	0.329	17370361	84.079	4.269	161.991	8.886	0	0.504	0	0.012	0.342
GO:0051260	protein homooligomerization	cellular component organization or biogenesis	16354	0.856	7852	0	0.506	17364649	84.071	4.28	162.008	8.886	0	0.504	0	0.045	0.342
GO:0051281	positive regulation of release of sequestered calcium ion into cytosol	biological regulation	878.725	0.934	493	0.046	0.32	17372008	84.022	4.273	162.041	8.887	0.001	0.504	0	0.003	0.342
GO:0051321	meiotic cell cycle	reproduction	4566.92	0.164	1239	0	0.253	17371262	84.074	4.268	162.009	8.886	0	0.504	0	0.007	0.342
GO:0051480	cytosolic calcium ion homeostasis	biological regulation	3182.31	0.747	1586	0	0.353	17370915	84.067	4.268	162.027	8.888	0	0.504	0	0.009	0.342
GO:0051496	positive regulation of stress fiber assembly	cellular component organization or biogenesis	2542.51	0.443	970	0	0.281	17371531	84.069	4.268	162.023	8.887	0	0.504	0	0.006	0.342
GO:0051603	proteolysis involved in cellular protein catabolic process	metabolic process	2577.33	0.794	1097	0	0.288	17371404	84.07	4.268	162.021	8.887	0	0.504	0	0.006	0.342
GO:0051607	defense response to virus	response to stimulus	4288.94	0.69	1960	0.088	0.285	17370541	84.001	4.267	161.99	8.886	0.001	0.504	0	0.011	0.342
GO:0051781	positive regulation of cell division	biological regulation	2692.49	0.958	1564	0.095	0.348	17370937	83.968	4.274	162.04	8.887	0.001	0.504	0	0.009	0.342
GO:0051865	protein autoubiquitination	cellular process	9613.48	0.224	2857	0.006	0.229	17369644	84.058	4.265	162.033	8.887	0	0.504	0	0.016	0.342
GO:0051897	positive regulation of protein kinase B signaling	biological regulation	2932.01	0.44	1068	0	0.341	17371433	84.073	4.273	162.015	8.886	0	0.504	0	0.006	0.342
GO:0055072	iron ion homeostasis	biological regulation	2007.13	0.885	1373	0	0.183	17371128	84.07	4.265	162.023	8.886	0	0.504	0	0.008	0.342
GO:0055085	transmembrane transport	localization	9239.81	0.938	5200	0	0.506	17367301	84.071	4.275	162.006	8.886	0	0.504	0	0.03	0.342
GO:0055088	lipid homeostasis	biological regulation	2306.88	0.477	612	0	0.32	17371889	84.072	4.272	162.018	8.886	0	0.504	0	0.004	0.342
GO:0055114	oxidation-reduction process	metabolic process	74271.7	0.92	30734	0	0.933	17341767	84.065	4.352	162.021	8.885	0	0.504	0	0.177	0.342
GO:0060021	palate development	developmental process	1620.59	0.79	811	0	0.333	17371690	84.07	4.266	162.021	8.888	0	0.504	0	0.005	0.342
GO:0060048	cardiac muscle contraction	developmental process	4765.51	0.614	2059	0	0.298	17370442	84.077	4.272	162.002	8.886	0	0.504	0	0.012	0.342
GO:0060070	canonical Wnt signaling pathway	response to stimulus	4825.56	0.055	913	0.305	0.483	17371588	83.71	4.272	162.236	8.89	0.004	0.504	0	0.005	0.341
GO:0060326	cell chemotaxis	developmental process	633.576	0.807	346	0	0.348	17372155	84.071	4.271	162.02	8.886	0	0.504	0	0.002	0.342
GO:0061077	chaperone-mediated protein folding	cellular process	2629.67	0.274	802	0	0.36	17371699	84.073	4.276	162.014	8.887	0	0.504	0	0.005	0.342
GO:0070373	negative regulation of ERK1 and ERK2 cascade	metabolic process	2210.18	0.474	837	1.116	0.929	17371664	83.269	4.27	162.066	8.879	0.013	0.504	0	0.005	0.342
GO:0070374	positive regulation of ERK1 and ERK2 cascade	metabolic process	12679.3	0.237	4046	0.227	0.483	17368455	83.821	4.279	162.083	8.884	0.003	0.504	0	0.023	0.341
GO:0070588	calcium ion transmembrane transport	localization	19339.9	0.672	7959	0	0.444	17364542	84.068	4.278	162.018	8.886	0	0.504	0	0.046	0.342
GO:0070936	protein K48-linked ubiquitination	metabolic process	3677.04	0.625	1199	0.247	0.487	17371302	83.938	4.272	161.82	8.882	0.003	0.504	0	0.007	0.342
GO:0071222	cellular response to lipopolysaccharide	response to stimulus	3734.42	0.036	774	0	0.244	17371727	84.071	4.267	162.021	8.886	0	0.504	0	0.004	0.342
GO:0071230	cellular response to amino acid stimulus	response to stimulus	4682.98	0.019	543	0	0.239	17371958	84.074	4.275	162.013	8.89	0	0.504	0	0.003	0.342
GO:0071277	cellular response to calcium ion	cellular process	4588.01	0.961	3326	0	0.427	17369175	84.079	4.272	161.987	8.886	0	0.504	0	0.019	0.342
GO:0071407	cellular response to organic cyclic compound	cellular process	1481.46	0.807	759	0	0.249	17371742	84.073	4.274	162.015	8.887	0	0.504	0	0.004	0.342
GO:0071456	cellular response to hypoxia	response to stimulus	1880.5	0.43	600	0	0.237	17371901	84.07	4.267	162.023	8.887	0	0.504	0	0.003	0.342
GO:0071560	cellular response to transforming growth factor beta stimulus	response to stimulus	2387.99	0.401	926	0	0.263	17371575	84.073	4.267	162.012	8.886	0	0.504	0	0.005	0.342
GO:0071805	potassium ion transmembrane transport	localization	37227.8	0.79	15362	0	0.478	17357139	84.06	4.278	162.023	8.885	0	0.504	0	0.088	0.342
GO:0072593	reactive oxygen species metabolic process	metabolic process	2477.8	0.656	1051	0	0.154	17371450	84.065	4.263	162.032	8.889	0	0.504	0	0.006	0.342
GO:0072659	protein localization to plasma membrane	localization	3646.55	0.672	1522	0.013	0.274	17370979	84.054	4.278	162.03	8.889	0	0.504	0	0.009	0.342
GO:0090263	positive regulation of canonical Wnt signaling pathway	biological regulation	7390.41	0.226	1973	0	0.292	17370528	84.077	4.278	162.007	8.887	0	0.504	0	0.011	0.342
GO:0090314	positive regulation of protein targeting to membrane	localization	831.972	0.915	607	0	0.189	17371894	84.074	4.269	162.012	8.887	0	0.504	0	0.003	0.342
GO:0090502	RNA phosphodiester bond hydrolysis, endonucleolytic	cellular process	2994.24	0.145	735	0	0.189	17371766	84.073	4.268	162.015	8.886	0	0.504	0	0.004	0.342
GO:0097190	apoptotic signaling pathway	response to stimulus	5144.87	0.239	1557	0	0.411	17370944	84.069	4.268	162.019	8.887	0	0.504	0	0.009	0.342
GO:0097192	extrinsic apoptotic signaling pathway in absence of ligand	response to stimulus	4138.95	0.588	1881	0	0.303	17370620	84.071	4.274	162.025	8.887	0	0.504	0	0.011	0.342
GO:0098655	cation transmembrane transport	localization	2222.41	0.618	1033	0.003	0.247	17371468	84.069	4.274	162.019	8.887	0	0.504	0	0.006	0.342
GO:0098779	mitophagy in response to mitochondrial depolarization	response to stimulus	7278.24	0.035	1880	0.396	0.437	17370621	83.581	4.266	162.119	8.885	0.005	0.504	0	0.011	0.341
GO:0098869	NA	response to stimulus	6599.38	0.183	1873	0.028	0.284	17370628	84.035	4.276	162.037	8.887	0	0.504	0	0.011	0.342
GO:1902476	chloride transmembrane transport	localization	23058.2	0.551	8320	0	0.429	17364181	84.089	4.291	161.976	8.887	0	0.504	0	0.048	0.342
GO:1902600	hydrogen ion transmembrane transport	localization	1731.65	0.285	510	0	0.243	17371991	84.071	4.272	162.02	8.886	0	0.504	0	0.003	0.342
GO:1903955	positive regulation of protein targeting to mitochondrion	biological regulation	4105.57	0.501	1538	0.478	0.523	17370963	83.463	4.264	162.363	8.885	0.006	0.504	0	0.009	0.341
GO:1904030	negative regulation of cyclin-dependent protein kinase activity	metabolic process	4381.65	0.705	2052	0	0.249	17370449	84.079	4.273	161.999	8.888	0	0.504	0	0.012	0.342
GO:0000122	negative regulation of transcription from RNA polymerase II promoter	cellular process	23240.7	0.415	7958	0.705	0.813	17364543	83.391	4.302	162.008	8.885	0.008	0.503	-0.001	0.046	0.342
GO:0000910	cytokinesis	cellular process	1505.37	0.19	455	1.427	0.929	17372046	82.888	4.249	162.087	8.877	0.017	0.503	-0.001	0.003	0.342
GO:0001764	neuron migration	developmental process	10491.8	0.637	4461	0.783	0.628	17368040	83.067	4.266	162.592	8.893	0.009	0.503	-0.001	0.026	0.34
GO:0001933	negative regulation of protein phosphorylation	metabolic process	4878.57	0.168	1258	0.506	0.535	17371243	83.51	4.264	162.227	8.885	0.006	0.503	-0.001	0.007	0.341
GO:0002181	cytoplasmic translation	metabolic process	274.457	0.722	116	0.165	0.332	17372385	83.875	4.269	162.098	8.888	0.002	0.503	-0.001	0.001	0.341
GO:0002230	positive regulation of defense response to virus by host	response to stimulus	6162.96	0.082	1552	0.443	0.459	17370949	83.527	4.264	162.105	8.883	0.005	0.503	-0.001	0.009	0.341
GO:0002286	T cell activation involved in immune response	immune system process	813.658	0.328	352	1.307	1.089	17372149	83.36	4.254	162.101	8.869	0.015	0.503	-0.001	0.002	0.343
GO:0002323	natural killer cell activation involved in immune response	immune system process	185.062	0.022	83	0.325	0.393	17372418	83.563	4.255	162.421	8.884	0.004	0.503	-0.001	0	0.341
GO:0006096	glycolytic process	cellular process	3678.51	0.063	727	1.671	0.979	17371774	82.574	4.246	162.464	8.88	0.02	0.503	-0.001	0.004	0.341
GO:0006122	mitochondrial electron transport, ubiquinol to cytochrome c	metabolic process	2317.04	0.042	416	0.088	0.245	17372085	84.076	4.265	161.838	8.884	0.001	0.503	-0.001	0.002	0.342
GO:0006414	translational elongation	cellular process	1502.49	0.449	593	0.161	0.296	17371908	83.956	4.263	161.906	8.88	0.002	0.503	-0.001	0.003	0.342
GO:0006606	protein import into nucleus	localization	7064.66	0.134	1950	0.645	0.561	17370551	83.198	4.259	162.644	8.891	0.008	0.503	-0.001	0.011	0.34
GO:0006665	sphingolipid metabolic process	metabolic process	2221.03	0.323	718	1.36	0.792	17371783	82.739	4.247	162.109	8.865	0.016	0.503	-0.001	0.004	0.342
GO:0006958	complement activation, classical pathway	immune system process	9195.37	0.024	2428	1.097	0.743	17370073	83.432	4.249	161.123	8.849	0.013	0.503	-0.001	0.014	0.344
GO:0007186	G-protein coupled receptor signaling pathway	response to stimulus	35650.8	0.106	9971	2.543	1.25	17362530	81.541	4.273	162.838	8.875	0.03	0.503	-0.001	0.057	0.341
GO:0007596	blood coagulation	response to stimulus	17225.7	0.181	6388	0.443	0.5	17366113	83.625	4.269	162.049	8.881	0.005	0.503	-0.001	0.037	0.342
GO:0007601	visual perception	developmental process	11652.7	0.465	4150	0.591	0.631	17368351	83.21	4.286	162.621	8.893	0.007	0.503	-0.001	0.024	0.34
GO:0009615	response to virus	response to stimulus	3822.24	0.267	1300	0.253	0.345	17371201	83.75	4.265	162.159	8.888	0.003	0.503	-0.001	0.007	0.341
GO:0010468	regulation of gene expression	metabolic process	5572.4	0.427	2041	0.435	0.475	17370460	83.493	4.268	162.282	8.887	0.005	0.503	-0.001	0.012	0.341
GO:0010951	negative regulation of endopeptidase activity	metabolic process	7398.04	0.899	4411	0.783	0.711	17368090	83.275	4.272	162.276	8.885	0.009	0.503	-0.001	0.025	0.341
GO:0016049	cell growth	developmental process	5898.04	0.029	1054	0.297	0.35	17371447	83.751	4.258	162.095	8.882	0.004	0.503	-0.001	0.006	0.341
GO:0016226	iron-sulfur cluster assembly	cellular component organization or biogenesis	782.868	0.336	271	0.491	0.457	17372230	83.665	4.262	161.734	8.875	0.006	0.503	-0.001	0.002	0.342
GO:0019835	cytolysis	cellular process	7341.55	0.018	1316	0.842	0.641	17371185	83.465	4.246	161.512	8.855	0.01	0.503	-0.001	0.008	0.343
GO:0021762	substantia nigra development	developmental process	2213.66	0.316	580	0.514	0.491	17371921	83.404	4.261	162.345	8.882	0.006	0.503	-0.001	0.003	0.341
GO:0030324	lung development	developmental process	4677.2	0.337	1398	0.397	0.393	17371103	83.458	4.257	162.337	8.881	0.005	0.503	-0.001	0.008	0.341
GO:0030335	positive regulation of cell migration	biological regulation	8861.77	0.727	3513	0.323	0.456	17368988	83.666	4.272	162.171	8.882	0.004	0.503	-0.001	0.02	0.341
GO:0033141	positive regulation of peptidyl-serine phosphorylation of STAT protein	response to stimulus	203.778	0.028	90	0.892	0.758	17372411	83.083	4.247	162.641	8.879	0.011	0.503	-0.001	0.001	0.341
GO:0042100	B cell proliferation	immune system process	203.362	0.026	88	0.335	0.394	17372413	83.547	4.255	162.419	8.883	0.004	0.503	-0.001	0.001	0.341
GO:0043086	negative regulation of catalytic activity	biological regulation	5185.59	0.148	1601	2.023	1.142	17370900	82.588	4.246	161.89	8.866	0.024	0.503	-0.001	0.009	0.343
GO:0043407	negative regulation of MAP kinase activity	biological regulation	1553.09	0.024	206	0.269	0.388	17372295	83.681	4.266	162.324	8.891	0.003	0.503	-0.001	0.001	0.341
GO:0043408	regulation of MAPK cascade	metabolic process	1575.15	0.84	765	0.439	0.462	17371736	83.451	4.268	162.409	8.892	0.005	0.503	-0.001	0.004	0.341
GO:0045087	innate immune response	immune system process	21290.7	0.101	6640	1.205	0.832	17365861	83.098	4.275	161.653	8.872	0.014	0.503	-0.001	0.038	0.343
GO:0048286	lung alveolus development	developmental process	1363.13	0.558	547	1.251	0.891	17371954	83.014	4.248	162.303	8.871	0.015	0.503	-0.001	0.003	0.342
GO:0051262	protein tetramerization	cellular component organization or biogenesis	1415.47	0.416	497	0.368	0.393	17372004	83.426	4.261	162.55	8.888	0.004	0.503	-0.001	0.003	0.34
GO:0051289	protein homotetramerization	cellular component organization or biogenesis	6979.9	0.203	2133	0.214	0.326	17370368	83.731	4.266	162.277	8.887	0.003	0.503	-0.001	0.012	0.341
GO:0060041	retina development in camera-type eye	developmental process	1611.85	0.198	548	0.168	0.291	17371953	83.961	4.265	161.889	8.885	0.002	0.503	-0.001	0.003	0.342
GO:0070536	protein K63-linked deubiquitination	metabolic process	2865.49	0.309	626	0.486	0.546	17371875	83.563	4.27	162.182	8.888	0.006	0.503	-0.001	0.004	0.341
GO:0071363	cellular response to growth factor stimulus	response to stimulus	4149.59	0.024	693	0.712	0.618	17371808	82.977	4.251	162.983	8.887	0.009	0.503	-0.001	0.004	0.339
GO:0090002	establishment of protein localization to plasma membrane	cellular component organization or biogenesis	5058.41	0.336	1663	0.462	0.458	17370838	83.327	4.261	162.647	8.895	0.006	0.503	-0.001	0.01	0.34
GO:0006897	endocytosis	localization	24929.7	0.053	5382	0.608	0.633	17367119	83.388	4.28	162.204	8.886	0.007	0.502	-0.002	0.031	0.341
GO:0030433	ER-associated ubiquitin-dependent protein catabolic process	cellular process	3052.95	0.07	579	1.389	1.015	17371922	82.792	4.248	162.502	8.875	0.017	0.502	-0.002	0.003	0.341
GO:0034389	lipid particle organization	cellular component organization or biogenesis	3113	0.101	761	0.97	0.774	17371740	83.17	4.251	162.366	8.879	0.012	0.502	-0.002	0.004	0.341
GO:0042475	odontogenesis of dentin-containing tooth	developmental process	613.361	0.615	252	0.799	0.766	17372249	83.399	4.257	162.315	8.877	0.009	0.502	-0.002	0.001	0.342
GO:0042742	defense response to bacterium	response to stimulus	2067.78	0.779	1231	0.696	0.616	17371270	83.31	4.266	162.287	8.885	0.008	0.502	-0.002	0.007	0.341
GO:0050714	positive regulation of protein secretion	localization	4804.29	0.117	1183	0.194	0.271	17371318	83.783	4.26	162.166	8.883	0.002	0.502	-0.002	0.007	0.341
GO:0050821	protein stabilization	biological regulation	11579.5	0.208	3162	1.301	0.957	17369339	82.908	4.279	162.21	8.882	0.015	0.502	-0.002	0.018	0.342
GO:0071356	cellular response to tumor necrosis factor	response to stimulus	2993.64	0.115	633	0.508	0.476	17371868	83.374	4.254	162.406	8.883	0.006	0.502	-0.002	0.004	0.341
GO:0006986	response to unfolded protein	response to stimulus	3353.48	0.494	1400	2.094	1.314	17371101	82.907	4.247	161.824	8.854	0.025	0.501	-0.003	0.008	0.344
GO:0061025	membrane fusion	cellular component organization or biogenesis	6233.15	0.032	1130	2.407	1.463	17371371	82.064	4.244	163.355	8.894	0.028	0.501	-0.003	0.007	0.341
GO:0090200	positive regulation of release of cytochrome c from mitochondria	response to stimulus	3993.53	0.088	978	0.241	0.315	17371523	83.748	4.259	162.188	8.886	0.003	0.501	-0.003	0.006	0.341
GO:2001244	positive regulation of intrinsic apoptotic signaling pathway	response to stimulus	4328.26	0.037	762	0.443	0.503	17371739	83.574	4.254	162.151	8.876	0.005	0.501	-0.003	0.004	0.341
GO:0006694	steroid biosynthetic process	metabolic process	3964.57	0.033	666	0.903	0.663	17371835	83.121	4.248	161.998	8.867	0.011	0.5	-0.004	0.004	0.342
GO:0008152	metabolic process	metabolic process	66729.8	0.386	23775	2.488	1.286	17348726	81.706	4.307	162.104	8.863	0.03	0.5	-0.004	0.137	0.342
GO:0006364	rRNA processing	metabolic process	3551.13	0.047	796	0.996	0.663	17371705	83.084	4.253	161.799	8.863	0.012	0.499	-0.005	0.005	0.342
