# Supplementary material for: Use of biological priors enhances understanding of genetic architecture and genomic prediction of complex traits within and between dairy cattle breeds
Source: BMC Genomics. 2017 Aug 10;18:604. doi: 10.1186/s12864-017-4004-z (PMC5553760; doi:10.1186/s12864-017-4004-z)
Supplement: Supplementary file 7 — Results of GFBLUP analyses for milk yield between Holstein (HOL) and Jersey (JER) breeds. (XLSX 32 kb) [file 12864_2017_4004_MOESM7_ESM.xlsx]

## Sheet: Sheet1
Table S5. The results of GFBLUP analyses for milk yield in between-breed prediction
GO_ID	GO_term	NO.SNPfb	gfc	SEgfd	g-fe	SEg-ff	geg	SEgeh	H2f i	rj	Δrk	h2GFBLUPl	h2GBLUPm
GO:0040018	positive regulation of multicellular organism growth	962	12.075	2.778	105.106	4.087	240.401	16.352	0.103	0.36	0.2	0.338	0.3484
GO:0042572	retinol metabolic process	678	21.566	5.218	104.735	4.058	239.714	16.276	0.171	0.342	0.182	0.345
GO:0034605	cellular response to heat	1621	22.715	4.832	105.004	4.078	234.226	16.237	0.178	0.336	0.176	0.353
GO:0045944	positive regulation of transcription from RNA polymerase II promoter	11185	24.262	3.667	103.462	4.265	228.899	16.365	0.19	0.331	0.171	0.358
GO:0032496	response to lipopolysaccharide	1702	15.632	3.081	105.111	4.112	239.845	16.387	0.129	0.325	0.165	0.335
GO:0007283	spermatogenesis	4950	27.156	4.413	103.7	4.126	233.606	16.343	0.208	0.299	0.139	0.359
GO:0000122	negative regulation of transcription from RNA polymerase II promoter	8755	26.813	4.104	103.785	4.212	229.656	16.396	0.205	0.279	0.119	0.363
GO:0008285	negative regulation of cell proliferation	5246	26.31	4.156	102.368	4.125	239.001	16.426	0.204	0.268	0.108	0.35
GO:0019221	cytokine-mediated signaling pathway	2180	1.464	0.921	119.634	4.453	223.537	16.742	0.012	0.232	0.072	0.351
GO:0051028	mRNA transport	716	0.614	0.492	120.019	4.453	224.172	16.79	0.005	0.203	0.043	0.35
GO:0034644	cellular response to UV	585	1.748	1.053	119.132	4.444	225.538	16.78	0.014	0.189	0.029	0.349
GO:0008584	male gonad development	1632	1.968	1.302	119.272	4.455	225.792	16.803	0.016	0.185	0.025	0.349
GO:0050729	positive regulation of inflammatory response	767	0.259	0.329	120.051	4.459	225.806	16.822	0.002	0.18	0.02	0.348
GO:0006816	calcium ion transport	8839	1.087	0.731	119.363	4.459	225.901	16.811	0.009	0.176	0.016	0.348
GO:0016049	cell growth	1075	0.303	0.373	119.987	4.452	225.955	16.819	0.003	0.174	0.014	0.347
GO:0019915	lipid storage	796	0.428	0.442	119.792	4.453	226.519	16.831	0.004	0.173	0.013	0.347
GO:0007565	female pregnancy	1314	0.735	0.468	119.789	4.447	224.282	16.773	0.006	0.172	0.012	0.35
GO:0006383	transcription from RNA polymerase III promoter	362	0.197	0.276	120.297	4.455	224.96	16.805	0.002	0.172	0.012	0.349
GO:0006665	sphingolipid metabolic process	805	1.195	0.679	119.56	4.444	223.814	16.754	0.01	0.172	0.012	0.35
GO:0045600	positive regulation of fat cell differentiation	1803	1.029	0.746	119.418	4.455	226.168	16.821	0.009	0.167	0.007	0.347
GO:0034976	response to endoplasmic reticulum stress	2428	0.47	0.516	119.885	4.468	225.799	16.82	0.004	0.165	0.005	0.348
GO:0008152	metabolic process	26075	7.675	2.127	114.409	4.484	225.388	16.72	0.063	0.165	0.005	0.351
GO:0006457	protein folding	3558	0.86	0.695	119.415	4.467	226.265	16.817	0.007	0.165	0.005	0.347
GO:0007204	positive regulation of cytosolic calcium ion concentration	3783	0.597	0.478	119.702	4.453	226.019	16.816	0.005	0.164	0.004	0.347
GO:0051301	cell division	9057	0.374	0.642	120.044	4.49	225.471	16.82	0.003	0.162	0.002	0.348
GO:0048286	lung alveolus development	569	0.342	0.354	120.053	4.452	225.519	16.813	0.003	0.162	0.002	0.348
GO:0010212	response to ionizing radiation	1530	0.425	0.416	120.121	4.453	224.866	16.787	0.004	0.161	0.001	0.349
GO:0030183	B cell differentiation	999	1.356	1.074	119.751	4.451	224.889	16.792	0.011	0.161	0.001	0.35
GO:0051091	positive regulation of sequence-specific DNA binding transcription factor activity	4851	0.68	0.565	119.583	4.462	226.243	16.824	0.006	0.16	0	0.347
GO:0097192	extrinsic apoptotic signaling pathway in absence of ligand	1744	1.519	0.773	119.119	4.437	224.883	16.753	0.013	0.16	0	0.349
GO:0016226	iron-sulfur cluster assembly	284	0.363	0.36	120.025	4.457	225.358	16.826	0.003	0.158	-0.002	0.348
GO:0032760	positive regulation of tumor necrosis factor production	885	0.37	0.383	120.215	4.454	224.592	16.797	0.003	0.157	-0.003	0.349
GO:0050821	protein stabilization	3281	0.376	0.459	120.054	4.464	225.382	16.818	0.003	0.157	-0.003	0.348
GO:0032869	cellular response to insulin stimulus	1541	0.371	0.435	120.13	4.456	225.197	16.808	0.003	0.153	-0.007	0.349
GO:0007017	microtubule-based process	128	0.694	0.6	119.864	4.454	225.389	16.807	0.006	0.152	-0.008	0.348
GO:0006886	intracellular protein transport	8652	1.052	0.738	119.354	4.473	225.592	16.819	0.009	0.151	-0.009	0.348
GO:0030154	cell differentiation	10717	3.457	1.204	113.919	4.403	236.813	16.966	0.029	0.151	-0.009	0.331
GO:0042632	cholesterol homeostasis	740	0.298	0.397	120.145	4.457	225.446	16.819	0.002	0.15	-0.01	0.348
GO:0070936	protein K48-linked ubiquitination	8533	0.37	0.43	120.06	4.461	225.423	16.819	0.003	0.148	-0.012	0.348
GO:0008630	intrinsic apoptotic signaling pathway in response to DNA damage	1118	0.992	0.574	119.581	4.439	223.829	16.739	0.008	0.148	-0.012	0.35
GO:0006355	regulation of transcription, DNA-templated	24215	1.95	1.161	118.145	4.54	227.348	16.869	0.016	0.147	-0.013	0.346
GO:0042147	retrograde transport, endosome to Golgi	1491	0.219	0.285	120.224	4.455	225.304	16.815	0.002	0.147	-0.013	0.348
GO:0006006	glucose metabolic process	948	0.685	0.474	119.722	4.446	224.959	16.776	0.006	0.145	-0.015	0.349
GO:0048468	cell development	780	0.313	0.375	120.033	4.457	225.594	16.817	0.003	0.144	-0.016	0.348
GO:0051881	regulation of mitochondrial membrane potential	1059	0.959	0.572	119.846	4.442	223.268	16.742	0.008	0.143	-0.017	0.351
GO:0001933	negative regulation of protein phosphorylation	1387	0.358	0.375	120.049	4.456	225.466	16.819	0.003	0.14	-0.02	0.348
GO:0000226	microtubule cytoskeleton organization	2173	0.939	0.629	119.473	4.449	225.678	16.804	0.008	0.139	-0.021	0.348
GO:0006468	protein phosphorylation	16080	32.794	5.299	106.271	4.266	224.787	16.419	0.236	0.127	-0.033	0.382
GO:0034389	lipid particle organization	809	1.061	0.842	119.393	4.448	226.833	16.832	0.009	0.127	-0.033	0.347
GO:0006414	translational elongation	608	8.655	2.742	115.829	4.384	229.115	16.792	0.07	0.119	-0.041	0.352
GO:0090502	RNA phosphodiester bond hydrolysis, endonucleolytic	670	3.205	1.37	115.188	4.397	236.717	17.008	0.027	0.153	-0.007	0.333
GO:0000724	double-strand break repair via homologous recombination	1596	31.249	5.394	103.865	4.09	236.864	16.351	0.231	0.086	-0.074	0.363
GO:0019835	cytolysis	1457	1.66	1.051	119.204	4.421	225.441	16.725	0.014	0.154	-0.006	0.349
bThe number of SNPs in GO terms
cThe genomic variance explained by GO terms
dThe standard errors for the estimated genomic variance explained by GO terms
eThe genomic variance explained by the remaing genome
fThe standard errors for the estimated genomic variance explained by the remaining genome
gThe residual variance
hThe stanaard errors for the residual variance
iThe proportion of genomic variance explained by GO terms
jThe prediction accuracy with GFBLUP
kThe changes in prediction accuracy with GFBLUP relative to GBLUP
lThe total heritabilities estimated by GFBLUP
mThe heritabilities estimated by GBLUP
