# Supplementary material for: Use of biological priors enhances understanding of genetic architecture and genomic prediction of complex traits within and between dairy cattle breeds
Source: BMC Genomics. 2017 Aug 10;18:604. doi: 10.1186/s12864-017-4004-z (PMC5553760; doi:10.1186/s12864-017-4004-z)
Supplement: Supplementary file 8 — Results of GFBLUP analyses for fat yield between Holstein (HOL) and Jersey (JER) breeds. (XLSX 33 kb) [file 12864_2017_4004_MOESM8_ESM.xlsx]

## Sheet: Sheet1
Table S6. The results of GFBLUP analyses for fat yield in between-breed prediction
GO_ID	GO_term	NO.SNPfb	gfc	SEgfd	g-fe	SEg-ff	geg	SEgeh	H2f i	rj	Δrk	h2GFBLUPl	h2GBLUPm
GO:0042572	retinol metabolic process	678	31.209	6.787	88.09	3.488	233.087	14.627	0.262	0.246	0.176	0.339	0.3339
GO:0000122	negative regulation of transcription from RNA polymerase II promoter	8755	44.372	5.201	83.297	3.548	226.317	14.686	0.348	0.238	0.168	0.361
GO:0032496	response to lipopolysaccharide	1702	24.453	4.096	87.312	3.515	234.321	14.729	0.219	0.2	0.13	0.323
GO:0007283	spermatogenesis	4950	39.261	5.343	86.184	3.528	227.632	14.676	0.313	0.176	0.106	0.355
GO:0034605	cellular response to heat	1621	32.595	6.211	87.662	3.5	231.755	14.689	0.271	0.171	0.101	0.342
GO:0008285	negative regulation of cell proliferation	5246	37.77	4.999	86.535	3.547	226.863	14.652	0.304	0.164	0.094	0.354
GO:0040018	positive regulation of multicellular organism growth	962	19.634	3.945	87.819	3.501	233.47	14.679	0.183	0.16	0.09	0.315
GO:0045944	positive regulation of transcription from RNA polymerase II promoter	11185	40.022	4.601	83.301	3.651	226.252	14.863	0.325	0.153	0.083	0.353
GO:0006468	protein phosphorylation	16080	55.332	6.926	88.026	3.675	220.328	14.944	0.386	0.123	0.053	0.394
GO:0001731	formation of translation preinitiation complex	467	0.582	0.45	109.214	4.083	220.112	15.66	0.005	0.097	0.027	0.333
GO:0006446	regulation of translational initiation	471	0.305	0.342	109.673	4.086	219.387	15.654	0.003	0.086	0.016	0.334
GO:0006413	translational initiation	1247	0.703	0.557	109.385	4.086	219.319	15.643	0.006	0.081	0.011	0.334
GO:0051480	cytosolic calcium ion homeostasis	1790	0.314	0.41	109.626	4.092	219.872	15.674	0.003	0.081	0.011	0.333
GO:0010212	response to ionizing radiation	1530	0.267	0.312	109.738	4.087	219.296	15.652	0.002	0.081	0.011	0.334
GO:0097190	apoptotic signaling pathway	791	0.225	0.308	109.793	4.089	219.373	15.666	0.002	0.081	0.011	0.334
GO:0030198	extracellular matrix organization	855	0.192	0.296	109.811	4.09	219.371	15.667	0.002	0.08	0.01	0.334
GO:0034389	lipid particle organization	809	0.44	0.43	109.574	4.084	219.686	15.654	0.004	0.08	0.01	0.334
GO:0030307	positive regulation of cell growth	1738	0.135	0.216	109.859	4.087	219.37	15.662	0.001	0.079	0.009	0.334
GO:0051607	defense response to virus	2124	0.26	0.373	109.635	4.094	219.929	15.676	0.002	0.079	0.009	0.333
GO:0032755	positive regulation of interleukin-6 production	514	0.267	0.482	109.67	4.096	220.029	15.679	0.002	0.078	0.008	0.333
GO:0045739	positive regulation of DNA repair	1503	0.36	0.365	109.64	4.087	219.355	15.647	0.003	0.078	0.008	0.334
GO:0016049	cell growth	1075	0.107	0.177	109.858	4.087	219.47	15.662	0.001	0.077	0.007	0.334
GO:0006633	fatty acid biosynthetic process	2172	0.952	0.671	109.172	4.091	219.625	15.663	0.009	0.077	0.007	0.334
GO:0032091	negative regulation of protein binding	702	0.17	0.249	109.639	4.09	220.146	15.68	0.002	0.075	0.005	0.333
GO:1903955	positive regulation of protein targeting to mitochondrion	545	0.346	0.487	109.634	4.093	219.786	15.668	0.003	0.074	0.004	0.334
GO:0007005	mitochondrion organization	1208	0.19	0.271	109.836	4.088	219.287	15.661	0.002	0.072	0.002	0.334
GO:0051028	mRNA transport	716	0.181	0.278	109.829	4.09	219.268	15.663	0.002	0.072	0.002	0.334
GO:0001516	prostaglandin biosynthetic process	1476	0.35	0.392	109.761	4.087	219.118	15.656	0.003	0.072	0.002	0.334
GO:0051260	protein homooligomerization	8443	0	0.377	109.938	4.099	219.62	15.669	0	0.072	0.002	0.334
GO:0006397	mRNA processing	5340	0.883	0.621	109.009	4.101	219.739	15.669	0.008	0.071	0.001	0.333
GO:0007286	spermatid development	789	0.113	0.229	109.864	4.089	219.489	15.665	0.001	0.071	0.001	0.334
GO:0010951	negative regulation of endopeptidase activity	4733	0.21	0.358	109.701	4.095	219.844	15.674	0.002	0.07	0.001	0.333
GO:0007338	single fertilization	1212	0.539	0.485	109.477	4.089	219.619	15.669	0.005	0.07	0.001	0.334
GO:0002088	lens development in camera-type eye	386	0.23	0.32	109.772	4.091	219.409	15.667	0.002	0.069	0.001	0.334
GO:0006511	ubiquitin-dependent protein catabolic process	3300	0.301	0.457	109.616	4.103	219.77	15.669	0.003	0.069	0	0.333
GO:0000184	nuclear-transcribed mRNA catabolic process, nonsense-mediated decay	1400	0.472	0.415	109.675	4.086	218.724	15.641	0.004	0.069	0	0.335
GO:0033539	fatty acid beta-oxidation using acyl-CoA dehydrogenase	659	0.534	0.496	109.381	4.086	219.927	15.654	0.005	0.069	0	0.333
GO:0032760	positive regulation of tumor necrosis factor production	885	0.258	0.313	109.726	4.088	219.403	15.658	0.002	0.068	0	0.334
GO:0007631	feeding behavior	107	0.114	0.299	109.857	4.093	219.532	15.67	0.001	0.068	-0.002	0.334
GO:0001933	negative regulation of protein phosphorylation	1387	0.215	0.291	109.573	4.092	220.295	15.686	0.002	0.068	-0.002	0.333
GO:0043491	protein kinase B signaling	320	0.399	0.369	109.579	4.085	219.561	15.657	0.004	0.067	-0.003	0.334
GO:0031647	regulation of protein stability	1946	0.287	0.312	109.691	4.087	219.412	15.663	0.003	0.067	-0.003	0.334
GO:0060048	cardiac muscle contraction	744	0.216	0.264	109.684	4.087	219.784	15.668	0.002	0.067	-0.003	0.333
GO:0006665	sphingolipid metabolic process	805	0.518	0.428	109.397	4.086	219.52	15.655	0.005	0.066	-0.004	0.334
GO:0048286	lung alveolus development	569	0.164	0.236	109.652	4.089	220.169	15.681	0.001	0.065	-0.005	0.333
GO:0006979	response to oxidative stress	4804	0.294	0.373	109.671	4.092	219.553	15.663	0.003	0.065	-0.005	0.334
GO:0016485	protein processing	3248	0.193	0.322	109.707	4.095	219.789	15.675	0.002	0.065	-0.005	0.333
GO:0006366	transcription from RNA polymerase II promoter	3716	0.46	0.544	109.484	4.105	219.633	15.667	0.004	0.064	-0.006	0.334
GO:0008344	adult locomotory behavior	973	0.224	0.307	109.744	4.091	219.501	15.67	0.002	0.064	-0.006	0.334
GO:0032922	circadian regulation of gene expression	722	0.595	0.547	109.725	4.089	218.454	15.645	0.005	0.064	-0.006	0.336
GO:0007264	small GTPase mediated signal transduction	8330	1.75	0.953	108.461	4.1	219.491	15.636	0.016	0.063	-0.007	0.334
GO:0070534	protein K63-linked ubiquitination	4352	0.144	0.258	109.788	4.091	219.638	15.669	0.001	0.061	-0.009	0.334
GO:0034644	cellular response to UV	585	0.236	0.284	109.731	4.086	219.431	15.653	0.002	0.06	-0.01	0.334
GO:0050896	response to stimulus	2052	0.326	0.38	109.67	4.092	219.453	15.665	0.003	0.06	-0.01	0.334
GO:0042147	retrograde transport, endosome to Golgi	1491	0.234	0.278	109.786	4.087	219.282	15.659	0.002	0.06	-0.01	0.334
GO:0090263	positive regulation of canonical Wnt signaling pathway	1050	0.393	0.366	109.747	4.087	218.643	15.646	0.004	0.058	-0.012	0.335
GO:0009791	post-embryonic development	1522	0.631	0.5	109.336	4.085	219.507	15.661	0.006	0.056	-0.014	0.334
GO:0007601	visual perception	4485	0.735	0.605	109.339	4.097	219.327	15.665	0.007	0.055	-0.015	0.334
GO:0001822	kidney development	1293	0.558	0.445	109.5	4.083	218.905	15.643	0.005	0.052	-0.018	0.335
GO:0006886	intracellular protein transport	8652	1.228	0.721	108.95	4.095	218.634	15.637	0.011	0.048	-0.022	0.335
GO:0006414	translational elongation	608	11.541	3.252	103.406	3.981	228.389	15.685	0.1	0.03	-0.04	0.335
GO:0008203	cholesterol metabolic process	734	43.949	8.42	93.434	3.736	235.687	15.36	0.32	0.028	-0.042	0.368
GO:0000724	double-strand break repair via homologous recombination	1596	44.663	6.749	88.189	3.545	229.241	14.78	0.336	0.001	-0.069	0.367
GO:0008152	metabolic process	26075	10.147	2.431	102.407	4.105	219.938	15.529	0.09	-0.03	-0.1	0.339
bThe number of SNPs in GO terms
cThe genomic variance explained by GO terms
dThe standard errors for the estimated genomic variance explained by GO terms
eThe genomic variance explained by the remaing genome
fThe standard errors for the estimated genomic variance explained by the remaining genome
gThe residual variance
hThe stanaard errors for the residual variance
iThe proportion of genomic variance explained by GO terms
jThe prediction accuracy with GFBLUP
kThe changes in prediction accuracy with GFBLUP relative to GBLUP
lThe total heritabilities estimated by GFBLUP
mThe heritabilities estimated by GBLUP
