# Supplementary material for: Use of biological priors enhances understanding of genetic architecture and genomic prediction of complex traits within and between dairy cattle breeds
Source: BMC Genomics. 2017 Aug 10;18:604. doi: 10.1186/s12864-017-4004-z (PMC5553760; doi:10.1186/s12864-017-4004-z)
Supplement: Supplementary file 9 — Results of GFBLUP analyses for protein yield between Holstein (HOL) and Jersey (JER) breeds. (XLSX 32 kb) [file 12864_2017_4004_MOESM9_ESM.xlsx]

## Sheet: Sheet1
Table S7. The results of GFBLUP analyses for protein yield in between-breed prediction
GO_ID	GO_term	NO.SNPfb	gfc	SEgfd	g-fe	SEg-ff	geg	SEgeh	H2f i	rj	Δrk	h2GFBLUPl	h2GBLUPm
GO:0042742	defense response to bacterium	1333	1.113	0.672	110.152	4.092	228.629	15.771	0.01	0.232	0.134	0.327	0.3291
GO:0042475	odontogenesis of dentin-containing tooth	3244	1.206	0.855	110.501	4.09	228.154	15.76	0.011	0.224	0.126	0.329
GO:0006665	sphingolipid metabolic process	805	1.183	0.686	110.823	4.089	224.97	15.677	0.011	0.197	0.099	0.332
GO:0042572	retinol metabolic process	678	5.884	2.204	107.684	4.024	231.585	15.69	0.052	0.178	0.08	0.329
GO:0006810	transport	6999	1.31	0.907	110.174	4.123	228.067	15.752	0.012	0.168	0.07	0.328
GO:0030593	neutrophil chemotaxis	566	0.38	0.444	111.265	4.094	226.654	15.728	0.003	0.159	0.061	0.33
GO:0030307	positive regulation of cell growth	1738	0.392	0.409	111.183	4.092	226.602	15.726	0.004	0.155	0.057	0.33
GO:0016049	cell growth	1075	0.383	0.456	111.183	4.092	226.735	15.728	0.003	0.142	0.044	0.33
GO:0098869	cellular oxidant detoxification	1193	0.54	0.481	110.66	4.102	228.351	15.761	0.005	0.14	0.042	0.327
GO:0007411	axon guidance	5421	0.744	0.548	110.663	4.096	227.59	15.751	0.007	0.138	0.04	0.329
GO:0006457	protein folding	3558	1.686	0.906	109.671	4.09	228.268	15.713	0.015	0.129	0.031	0.328
GO:0007005	mitochondrion organization	1208	0.492	0.471	111.068	4.094	226.961	15.741	0.004	0.123	0.025	0.33
GO:0043066	negative regulation of apoptotic process	5653	1.954	0.952	109.84	4.103	226.354	15.707	0.017	0.117	0.019	0.331
GO:0035725	sodium ion transmembrane transport	3799	1.924	0.957	109.473	4.091	229.317	15.761	0.017	0.115	0.017	0.327
GO:0051028	mRNA transport	789	0.281	0.313	111.263	4.097	226.645	15.745	0.003	0.111	0.013	0.33
GO:0045600	positive regulation of fat cell differentiation	2735	0.911	0.645	110.613	4.093	227.502	15.74	0.008	0.108	0.01	0.329
GO:0046426	negative regulation of JAK-STAT cascade	4586	0.683	0.563	110.635	4.095	228.491	15.767	0.006	0.107	0.009	0.328
GO:0007059	chromosome segregation	847	1.575	0.844	110.154	4.087	227.133	15.714	0.014	0.106	0.008	0.33
GO:0032760	positive regulation of tumor necrosis factor production	885	0.694	0.552	111.002	4.091	226.31	15.708	0.006	0.104	0.006	0.33
GO:0045454	cell redox homeostasis	5984	0.242	0.361	111.076	4.103	227.832	15.759	0.002	0.103	0.005	0.328
GO:0051301	cell division	2235	0.691	0.732	110.682	4.137	227.76	15.761	0.006	0.102	0.004	0.328
GO:0016226	iron-sulfur cluster assembly	284	0.528	0.426	110.865	4.094	227.401	15.75	0.005	0.102	0.004	0.329
GO:0006508	proteolysis	16145	0.453	0.604	111.008	4.118	227.37	15.753	0.004	0.101	0.003	0.329
GO:0007219	Notch signaling pathway	4173	0.244	0.35	111.071	4.105	227.897	15.77	0.002	0.101	0.003	0.328
GO:0007017	microtubule-based process	128	0.974	0.644	110.899	4.09	226.264	15.716	0.009	0.099	0.001	0.331
GO:0050790	regulation of catalytic activity	1709	0.436	0.421	110.827	4.094	228.239	15.762	0.004	0.097	0.001	0.328
GO:0048286	lung alveolus development	1289	0.323	0.341	110.993	4.094	227.868	15.759	0.003	0.097	0.001	0.328
GO:0050821	protein stabilization	2419	1.811	0.939	109.981	4.093	227.074	15.705	0.016	0.096	0	0.33
GO:0030154	cell differentiation	10717	1.8	0.903	109.283	4.098	228.894	15.747	0.016	0.095	0	0.327
GO:0046777	protein autophosphorylation	366	0.503	0.461	110.981	4.098	227.236	15.747	0.005	0.095	-0.003	0.329
GO:0070979	protein K11-linked ubiquitination	8533	0.412	0.4	111.108	4.094	226.936	15.732	0.004	0.095	-0.003	0.329
GO:0032869	cellular response to insulin stimulus	1541	0.322	0.378	111.197	4.095	227.022	15.736	0.003	0.094	-0.004	0.329
GO:0019221	cytokine-mediated signaling pathway	2180	0.532	0.597	110.889	4.104	227.839	15.759	0.005	0.092	-0.006	0.328
GO:0060048	cardiac muscle contraction	903	0.399	0.398	110.95	4.095	227.815	15.754	0.004	0.091	-0.007	0.328
GO:0030183	B cell differentiation	999	0.562	0.619	111.098	4.096	227.131	15.74	0.005	0.091	-0.007	0.33
GO:0034389	lipid particle organization	809	0.52	0.481	110.872	4.091	227.968	15.754	0.005	0.091	-0.007	0.328
GO:0006506	GPI anchor biosynthetic process	274	0.981	0.727	110.754	4.09	227.391	15.736	0.009	0.089	-0.009	0.329
GO:0007631	feeding behavior	107	0.275	0.358	111.326	4.097	226.652	15.743	0.002	0.086	-0.012	0.33
GO:0009791	post-embryonic development	1522	0.53	0.475	110.8	4.094	227.723	15.751	0.005	0.085	-0.013	0.328
GO:0006886	intracellular protein transport	8652	0.988	0.688	110.421	4.111	227.499	15.745	0.009	0.083	-0.015	0.329
GO:0000226	microtubule cytoskeleton organization	2173	1.158	0.703	110.39	4.084	226.943	15.715	0.01	0.083	-0.015	0.33
GO:0001822	kidney development	1293	0.684	0.573	110.857	4.096	226.947	15.747	0.006	0.082	-0.016	0.33
GO:0042632	cholesterol homeostasis	1596	0.88	0.715	110.666	4.093	227.88	15.748	0.008	0.082	-0.016	0.329
GO:0008286	insulin receptor signaling pathway	1860	0.824	0.651	111.067	4.094	226.173	15.717	0.007	0.081	-0.017	0.331
GO:0034644	cellular response to UV	585	3.401	1.581	109.24	4.069	228.284	15.695	0.03	0.079	-0.019	0.33
GO:0032922	circadian regulation of gene expression	722	0.703	0.612	110.994	4.097	226.776	15.737	0.006	0.076	-0.022	0.33
GO:0090502	RNA phosphodiester bond hydrolysis, endonucleolytic	3673	1.053	0.726	110.069	4.088	229.473	15.779	0.009	0.072	-0.026	0.326
bThe number of SNPs in GO terms
cThe genomic variance explained by GO terms
dThe standard errors for the estimated genomic variance explained by GO terms
eThe genomic variance explained by the remaing genome
fThe standard errors for the estimated genomic variance explained by the remaining genome
gThe residual variance
hThe stanaard errors for the residual variance
iThe proportion of genomic variance explained by GO terms
jThe prediction accuracy with GFBLUP
kThe changes in prediction accuracy with GFBLUP relative to GBLUP
lThe total heritabilities estimated by GFBLUP
mThe heritabilities estimated by GBLUP
