# Supplementary material for: Use of biological priors enhances understanding of genetic architecture and genomic prediction of complex traits within and between dairy cattle breeds
Source: BMC Genomics. 2017 Aug 10;18:604. doi: 10.1186/s12864-017-4004-z (PMC5553760; doi:10.1186/s12864-017-4004-z)
Supplement: Supplementary file 10 — Results of GFBLUP analyses for mastitis between Holstein (HOL) and Jersey (JER) breeds. (XLSX 34 kb) [file 12864_2017_4004_MOESM10_ESM.xlsx]

## Sheet: Sheet1
Table S8. The results of GFBLUP analyses for mastitis in between-breed prediction
GO_ID	GO_term	NO.SNPfb	gfc	SEgfd	g-fe	SEg-ff	geg	SEgeh	H2f i	rj	Δrk	h2GFBLUPl	h2GBLUPm
GO:0043066	negative regulation of apoptotic process	8831	6.076	1.933	88.997	4.268	157.102	7.228	0.064	0.077	0.135	0.377	0.3714
GO:0032496	response to lipopolysaccharide	1702	1.948	1.056	92.099	4.279	157.178	7.259	0.021	0.067	0.125	0.374
GO:0032091	negative regulation of protein binding	702	3.051	1.417	91.05	4.249	158.228	7.26	0.032	0.045	0.103	0.373
GO:0043280	positive regulation of cysteine-type endopeptidase activity involved in apoptotic process	583	2.095	1.293	91.934	4.264	158.239	7.269	0.022	0.018	0.076	0.373
GO:0043433	negative regulation of sequence-specific DNA binding transcription factor activity	1442	0.714	0.621	92.256	4.274	158.333	7.276	0.008	0.014	0.072	0.37
GO:0071346	cellular response to interferon-gamma	3494	0.316	0.325	92.845	4.274	157.777	7.27	0.003	0.014	0.072	0.371
GO:0006914	autophagy	1895	2.132	1.114	91.928	4.276	157.34	7.256	0.023	0.01	0.068	0.374
GO:0001701	in utero embryonic development	3613	1.368	0.98	91.921	4.289	158.186	7.274	0.015	0.01	0.068	0.371
GO:0045429	positive regulation of nitric oxide biosynthetic process	1874	0.399	0.419	92.767	4.279	157.873	7.272	0.004	0.007	0.065	0.371
GO:0051301	cell division	9057	1.319	0.992	92.234	4.318	157.384	7.264	0.014	0.007	0.065	0.373
GO:0070098	chemokine-mediated signaling pathway	952	0.538	0.442	92.418	4.27	158.112	7.271	0.006	0.006	0.064	0.37
GO:0035725	sodium ion transmembrane transport	3799	1.393	0.787	91.645	4.273	158.252	7.272	0.015	0.003	0.061	0.37
GO:0006814	sodium ion transport	4546	2.075	1.081	91.754	4.272	157.493	7.26	0.022	0.002	0.06	0.373
GO:0007067	mitotic nuclear division	5470	1.118	0.889	92.437	4.308	157.389	7.268	0.012	-0.001	0.057	0.373
GO:0042593	glucose homeostasis	1596	2.795	1.436	91.149	4.252	158.299	7.257	0.03	-0.002	0.056	0.372
GO:0040018	positive regulation of multicellular organism growth	962	2.035	1.024	91.311	4.256	158.271	7.266	0.022	-0.003	0.055	0.371
GO:0007005	mitochondrion organization	1208	0.456	0.518	92.887	4.282	157.693	7.27	0.005	-0.004	0.054	0.372
GO:0043401	steroid hormone mediated signaling pathway	2651	0.749	0.626	92.312	4.28	158.086	7.271	0.008	-0.008	0.05	0.371
GO:0007267	cell-cell signaling	1607	0.582	0.544	92.624	4.278	157.872	7.271	0.006	-0.01	0.048	0.371
GO:0008203	cholesterol metabolic process	734	1.29	0.761	92.1	4.263	157.547	7.254	0.014	-0.011	0.047	0.372
GO:0050729	positive regulation of inflammatory response	767	0.704	0.507	92.246	4.268	158.155	7.268	0.008	-0.011	0.047	0.37
GO:0019221	cytokine-mediated signaling pathway	2180	0.965	0.86	92.349	4.292	158.088	7.275	0.01	-0.013	0.045	0.371
GO:0042104	positive regulation of activated T cell proliferation	365	1.158	0.715	92.187	4.259	157.695	7.259	0.012	-0.014	0.044	0.372
GO:0015992	proton transport	529	0.383	0.441	92.274	4.267	158.628	7.284	0.004	-0.015	0.043	0.369
GO:0032869	cellular response to insulin stimulus	1541	0.417	0.55	92.903	4.288	157.72	7.272	0.004	-0.019	0.039	0.372
GO:0008150	biological_process	703	0.269	0.314	92.837	4.276	157.9	7.27	0.003	-0.02	0.038	0.371
GO:0071347	cellular response to interleukin-1	237	0.663	0.573	92.659	4.271	157.793	7.264	0.007	-0.022	0.036	0.372
GO:0071897	DNA biosynthetic process	16870	0.253	0.344	93.091	4.281	157.574	7.269	0.003	-0.026	0.032	0.372
GO:0006334	nucleosome assembly	578	0.411	0.426	92.752	4.279	157.845	7.272	0.004	-0.027	0.031	0.371
GO:0031647	regulation of protein stability	1946	0.747	0.662	92.478	4.278	157.949	7.269	0.008	-0.029	0.029	0.371
GO:0000724	double-strand break repair via homologous recombination	1596	0.371	0.455	92.707	4.29	158.015	7.279	0.004	-0.029	0.029	0.371
GO:0050918	positive chemotaxis	789	0.379	0.438	92.905	4.279	157.777	7.271	0.004	-0.031	0.027	0.372
GO:0006457	protein folding	3558	0.863	0.639	92.099	4.277	158.121	7.27	0.009	-0.036	0.022	0.37
GO:0007565	female pregnancy	1314	1.986	0.931	91.408	4.25	157.733	7.249	0.021	-0.037	0.021	0.372
GO:0090090	negative regulation of canonical Wnt signaling pathway	1953	0.194	0.345	93.027	4.285	157.775	7.274	0.002	-0.038	0.02	0.371
GO:0060395	SMAD protein signal transduction	433	0.364	0.454	92.817	4.287	157.861	7.276	0.004	-0.04	0.018	0.371
GO:0000387	spliceosomal snRNP assembly	316	0.184	0.355	93.098	4.286	157.663	7.272	0.002	-0.044	0.014	0.372
GO:0031663	lipopolysaccharide-mediated signaling pathway	742	0.234	0.309	92.898	4.281	157.88	7.275	0.003	-0.046	0.012	0.371
GO:0070979	protein K11-linked ubiquitination	1351	1.345	0.826	92.342	4.27	157.431	7.254	0.014	-0.049	0.009	0.373
GO:0008286	insulin receptor signaling pathway	1860	0.293	0.458	93.078	4.285	157.59	7.271	0.003	-0.051	0.007	0.372
GO:0006351	transcription, DNA-templated	38486	2.388	1.374	90.833	4.38	157.954	7.266	0.026	-0.053	0.005	0.371
GO:0006357	regulation of transcription from RNA polymerase II promoter	7908	1.088	0.763	92.057	4.295	157.922	7.271	0.012	-0.053	0.005	0.371
GO:0006302	double-strand break repair	2969	0.311	0.454	92.99	4.286	157.708	7.274	0.003	-0.057	0.001	0.372
GO:0016192	vesicle-mediated transport	3545	0.335	0.463	92.776	4.295	157.974	7.278	0.004	-0.058	0.001	0.371
GO:0045739	positive regulation of DNA repair	1503	0.384	0.412	93.011	4.284	157.47	7.27	0.004	-0.058	0.001	0.372
GO:0070534	protein K63-linked ubiquitination	4352	0.083	0.331	93.158	4.289	157.734	7.274	0.001	-0.059	0.001	0.372
GO:0090305	nucleic acid phosphodiester bond hydrolysis	2215	0.484	0.547	92.703	4.288	157.933	7.276	0.005	-0.059	0.001	0.371
GO:0000226	microtubule cytoskeleton organization	2173	0.477	0.411	92.363	4.272	158.259	7.276	0.005	-0.059	0	0.37
GO:0007018	microtubule-based movement	2078	0.869	0.707	92.668	4.278	157.55	7.266	0.009	-0.061	0	0.373
GO:0045931	positive regulation of mitotic cell cycle	1221	1.4	0.863	91.82	4.264	158.224	7.268	0.015	-0.061	-0.002	0.371
GO:0045669	positive regulation of osteoblast differentiation	538	0.084	0.185	93.142	4.28	157.745	7.272	0.001	-0.061	-0.003	0.371
GO:0034976	response to endoplasmic reticulum stress	2428	0.629	0.566	92.604	4.288	157.782	7.272	0.007	-0.061	-0.003	0.371
GO:0050873	brown fat cell differentiation	535	0.643	0.554	92.674	4.279	157.719	7.272	0.007	-0.061	-0.003	0.372
GO:0010212	response to ionizing radiation	1530	0.26	0.35	92.991	4.286	157.699	7.276	0.003	-0.062	-0.004	0.372
GO:0006366	transcription from RNA polymerase II promoter	3716	0.527	0.605	92.537	4.302	158.026	7.276	0.006	-0.064	-0.006	0.371
GO:0007628	adult walking behavior	4328	0.187	0.345	93.023	4.288	157.769	7.274	0.002	-0.064	-0.006	0.371
GO:0010506	regulation of autophagy	1815	0.201	0.409	93.048	4.291	157.728	7.274	0.002	-0.065	-0.007	0.372
GO:0035264	multicellular organism growth	843	1.199	0.798	91.714	4.263	158.653	7.28	0.013	-0.065	-0.007	0.369
GO:0008284	positive regulation of cell proliferation	4890	1.348	0.978	91.686	4.313	158.436	7.279	0.014	-0.065	-0.007	0.37
GO:0045944	positive regulation of transcription from RNA polymerase II promoter	11185	5.257	1.887	88.648	4.331	158.377	7.257	0.056	-0.066	-0.008	0.372
GO:0001649	osteoblast differentiation	2004	0.283	0.405	92.967	4.286	157.723	7.272	0.003	-0.067	-0.009	0.372
GO:0001731	formation of translation preinitiation complex	467	0.341	0.376	92.703	4.282	157.97	7.274	0.004	-0.067	-0.009	0.371
GO:0051726	regulation of cell cycle	2001	0.611	0.596	92.423	4.283	158.262	7.281	0.007	-0.068	-0.01	0.37
GO:0032543	mitochondrial translation	2297	0.274	0.336	92.896	4.283	157.795	7.275	0.003	-0.069	-0.011	0.371
GO:0000381	regulation of alternative mRNA splicing, via spliceosome	2012	0.589	0.43	92.576	4.272	157.636	7.266	0.006	-0.07	-0.012	0.371
GO:0006506	GPI anchor biosynthetic process	274	1.411	0.975	92.211	4.266	157.986	7.263	0.015	-0.07	-0.012	0.372
GO:0032465	regulation of cytokinesis	181	1.406	0.734	91.298	4.245	158.561	7.264	0.015	-0.071	-0.013	0.369
GO:0006289	nucleotide-excision repair	1301	0.147	0.258	92.97	4.285	157.919	7.277	0.002	-0.072	-0.014	0.371
GO:0006906	vesicle fusion	2038	0.864	0.682	92.461	4.278	157.792	7.27	0.009	-0.075	-0.017	0.372
GO:0006413	translational initiation	1247	0.626	0.634	92.585	4.293	157.934	7.277	0.007	-0.076	-0.018	0.371
GO:0007080	mitotic metaphase plate congression	306	0.401	0.516	92.875	4.283	157.829	7.274	0.004	-0.077	-0.019	0.371
GO:0051881	regulation of mitochondrial membrane potential	1059	1.28	0.788	92.308	4.269	157.449	7.258	0.014	-0.079	-0.021	0.373
GO:0000209	protein polyubiquitination	1381	0.459	0.559	93.018	4.291	157.375	7.267	0.005	-0.08	-0.022	0.373
GO:0050790	regulation of catalytic activity	2419	1.221	0.976	92.367	4.283	157.922	7.276	0.013	-0.081	-0.023	0.372
GO:0001525	angiogenesis	3687	0.647	0.591	92.457	4.292	157.974	7.275	0.007	-0.082	-0.024	0.371
GO:0060271	cilium morphogenesis	985	1.137	0.796	92.02	4.278	158.194	7.274	0.012	-0.088	-0.03	0.371
GO:0008380	RNA splicing	4522	1.2	0.702	91.846	4.281	157.884	7.267	0.013	-0.094	-0.036	0.371
GO:0043161	proteasome-mediated ubiquitin-dependent protein catabolic process	2229	1.561	0.989	91.714	4.297	158.194	7.28	0.017	-0.097	-0.039	0.371
GO:0000027	ribosomal large subunit assembly	266	1.591	0.968	92.84	4.274	156.61	7.247	0.017	-0.12	-0.062	0.376
bThe number of SNPs in GO terms
cThe genomic variance explained by GO terms
dThe standard errors for the estimated genomic variance explained by GO terms
eThe genomic variance explained by the remaing genome
fThe standard errors for the estimated genomic variance explained by the remaining genome
gThe residual variance
hThe stanaard errors for the residual variance
iThe proportion of genomic variance explained by GO terms
jThe prediction accuracy with GFBLUP
kThe changes in prediction accuracy with GFBLUP relative to GBLUP
lThe total heritabilities estimated by GFBLUP
mThe heritabilities estimated by GBLUP
